# Supplementary material for: Poly-γ-glutamic acid enhanced the drought resistance of maize by improving photosynthesis and affecting the rhizosphere microbial community
Source: BMC Plant Biol. 2022 Jan 3;22:11. doi: 10.1186/s12870-021-03392-w (PMC8722152; doi:10.1186/s12870-021-03392-w)
Supplement: Supplementary file 12 — Additional File 12: Table S2. Primer sequence used in this paper. [file 12870_2021_3392_MOESM12_ESM.xlsx]

## Sheet: Sheet1
Table S2 Primer sequence used in this paper
Gene ID	Forward primer (5' to 3')	Reverse primer (5' to 3')
Zm00001d012036	GCGCTTGTTCGTCATAGCTG	GGATAGTACACCTCGCTGCC
Zm00001d015101	GGGCTTGCTTGTGGGATGAT	CCTCACGCTCTTCACGTAGG
Zm00001d047445	TGTCTCTTGTGCTTGGCAGA	TTCAGGAACCACGGGTGATG
Zm00001d011759	CATTCTCCCTAGACCACGGC	GGGAAGGCTAGGAGGTGGTA
Zm00001d005609	CTCTGGGACGTGGTTAGCAA	CTCCTCCGGAGATCGACGAC
Zm00001d009626	TGCTCCGACGAAGAGAATCC	TCGTACACGGCGAAGAAGTC
Zm00001d006540	CTGAACTCTGACCAGGCGAG	CTTCTCCTCCTTGGGCTTGG
Zm00001d003767	TCACCTGCATGACGTTTCCC	AGGTGAGCACGATGAACAGG
Zm00001d005446	AAGGTGAAGATCCTGAGGCG	GGATCTCGTCCAAGGCGTAG
Zm00001d026599	TTCTCCAGACATCAGCGACG	ATCTGGCATGGATCAGCTCG
Zm00001d048998	TTCTCCAGACATCAGCGACG	ATCTGGCATGGATCAGCTCG
Zm00001d006587	CCGGAGAAGAGGCTGTACCC	AACGTGTCGAAGATGGTGGTA
Zm00001d032197	TTCAAGAGCTACAGCCTGCC	ACCGGAGAAGGTCTGGATGA
Zm00001d021906	CCCAGGAATGGGCAGCAG	CCAGGGATCAAAGCCGAAGT
ZmTub	CTACCTCACGGCATCTGCTATGT	GTCACACACACTCGACTTCACG
