# Supplementary material for: Poly-γ-glutamic acid enhanced the drought resistance of maize by improving photosynthesis and affecting the rhizosphere microbial community
Source: BMC Plant Biol. 2022 Jan 3;22:11. doi: 10.1186/s12870-021-03392-w (PMC8722152; doi:10.1186/s12870-021-03392-w)
Supplement: Supplementary file 13 — Additional File 13: Table S3. DEGs involved in photosynthesis, photosynthesis-antenna protein, ABA biosynthesis and ABA signaling pathway. [file 12870_2021_3392_MOESM13_ESM.xlsx]

## Sheet: Sheet1
Table S3. DEGs involved in photosynthesis, photosynthesis-antenna protein, ABA biosynthesis and ABA signaling pathway.
Gene ID	gene name	log2(CK_PGA_D/CK_D)	Qvalue	Pvalue
DEGs involved in photosythesis
ZeamMp081	b	-4.63946	1.63701e-52	3.3776e-52
ZemaCp002	PsbA	-6.24259	0	0
ZemaCp005	PsbK	1.06346	5.40005e-33	1.3528e-32
ZemaCp006	PsbI	1.14731	1.9366e-06	8.29357e-06
ZemaCp008	PsbC	-1.61814	3.20834e-203	2.99835e-203
ZemaCp009	PsbZ	1.13936	3.21409e-05	0.000146003
ZemaCp017	a	3.87985	8.86348e-51	1.85453e-50
ZemaCp018	c	2.25163	7.79626e-21	2.32524e-20
ZemaCp019	b	2.41963	0	0
ZemaCp022	PsaB	2.66402	4.51658e-95	6.82832e-95
ZemaCp023	PsaA	2.64205	0	0
ZemaCp030	epsilon	5.00673	1.22443e-109	1.70383e-109
ZemaCp031	beta	2.10934	6.54799e-16	2.13371e-15
ZemaCp033	PsaI	2.98504	9.63436e-09	3.7551e-08
ZemaCp034	PetA	2.05798	9.20571e-126	1.17741e-125
ZemaCp035	PetA	1.97737	1.87624e-117	2.50828e-117
ZemaCp036	PetA	2.14971	5.34412e-119	7.07226e-119
ZemaCp039	PsbF	-1.51746	9.59558e-06	4.24081e-05
ZemaCp040	PsbE	-1.49443	2.48499e-12	8.76308e-12
ZemaCp042	PetG	2.17174	4.05648e-82	6.66158e-82
ZemaCp043	PsaJ	3.44447	1.97222e-84	3.19504e-84
ZemaCp053	PetD	-1.3879	5.97479e-60	1.15569e-59
Zm00001d000270	alpha	1.77371	0	0
Zm00001d000277	beta	1.73257	3.77831e-283	2.75153e-283
Zm00001d000282	PsbB	-2.11251	7.92728e-22	2.32733e-21
Zm00001d000417	PsbA	-6.60764	0	0
Zm00001d002993	PsbQ	3.55026	2.14871e-210	1.955e-210
Zm00001d003767	PsaO	5.21402	0	0
Zm00001d003797	PetF	3.58792	4.84522e-28	1.29748e-27
Zm00001d005446	PsaE	4.84065	0	0
Zm00001d005458	PetH	2.16476	4.62695e-07	1.92532e-06
Zm00001d005996	PsaG	3.69688	0	0
Zm00001d006401	PetA	1.05103	5.38173e-24	1.52374e-23
Zm00001d006403	beta	-4.22894	0.000952531	0.00478644
Zm00001d006540	PsbQ	6.98322	0	0
Zm00001d007857	PsbP	4.63841	0	0
Zm00001d008392	PetA	-6.43349	3.37661e-12	1.19428e-11
Zm00001d008706	PsaL	4.91674	0	0
Zm00001d009543	PsaH	4.07642	5.30353e-41	1.2186e-40
Zm00001d010200	PetH	-2.85253	1.31705e-63	2.47103e-63
Zm00001d010715	PsbW	3.05167	0	0
Zm00001d011833	PetH	1.52834	0	0
Zm00001d011901	Psb28	5.18058	0	0
Zm00001d012293	PetF	-9.65376	0	0
Zm00001d013039	PsaD	6.28492	0	0
Zm00001d013146	PsaF	4.41393	0	0
Zm00001d013324	delta	1.70779	7.92742e-128	1.00213e-127
Zm00001d013534	PetF	2.49268	0	0
Zm00001d014564	PsbO	3.98317	0	0
Zm00001d016134	PetC	3.10263	0	0
Zm00001d016943	PsbQ	6.7027	0	0
Zm00001d018069	delta	5.5227	0	0
Zm00001d018163	PsbB	-4.19448	0.000548883	0.00270627
Zm00001d018623	PsbQ	5.91227	0	0
Zm00001d018779	PsbP	5.78616	0	0
Zm00001d018794	PetH	-2.17923	2.19109e-240	1.80162e-240
Zm00001d018797	PsaK	5.88785	0	0
Zm00001d019518	PsaE	5.21937	0	0
Zm00001d020877	PsaG	4.5087	0	0
Zm00001d021368	PsbP	3.24473	0	0
Zm00001d021620	gamma	6.07636	0	0
Zm00001d021703	PsbQ	4.53758	0	0
Zm00001d021824	PetJ	2.94581	1.87772e-250	1.49585e-250
Zm00001d021825	PetJ	2.92124	2.89976e-244	2.3558e-244
Zm00001d023296	PetH	2.19945	1.69318e-49	3.58218e-49
Zm00001d023713	PsaN	3.16654	0	0
Zm00001d027320	PetA	4.00217	0	0
Zm00001d027422	PsbP	6.42968	0	0
Zm00001d028670	PsbP	5.38881	0	0
Zm00001d029049	Psb27	3.71266	0	0
Zm00001d030297	gamma	-1.62917	3.34393e-05	0.000152016
Zm00001d030638	PsbP	1.07024	8.08707e-119	1.07077e-118
Zm00001d033469	PetF	3.5067	0	0
Zm00001d033922	delta	2.36031	0	0
Zm00001d034283	PsaF	3.76919	0	0
Zm00001d034543	PsaD	4.37643	0	0
Zm00001d034760	PetF	-2.65517	0	0
Zm00001d035001	PetF	5.92693	0	0
Zm00001d035002	PetF	4.17238	0	0
Zm00001d035003	PetF	5.87809	0	0
Zm00001d035135	PsbY	4.85201	0	0
Zm00001d035859	PetE	5.91166	0	0
Zm00001d036535	PsbO	3.95658	0	0
Zm00001d038291	PetF	-3.72756	0	0
Zm00001d038984	PsaH	5.43494	0	0
Zm00001d039687	PsaL	3.80743	0	0
Zm00001d041819	PsaN	4.83121	0	0
Zm00001d042049	PetH	4.60522	0	0
Zm00001d042175	Psb28	2.84268	1.015e-82	1.6608e-82
Zm00001d042178	Psb28	3.40146	0	0
Zm00001d042211	PsbP	-1.41745	1.21838e-223	1.0581e-223
Zm00001d042697	PsbS	3.72468	0	0
Zm00001d043299	PsbW	4.9541	0	0
Zm00001d044217	PsbP	2.64022	1.49483e-81	2.46405e-81
Zm00001d045574	PetH	2.56159	4.71366e-259	3.66556e-259
Zm00001d045575	PetH	4.64034	0	0
Zm00001d045620	PetE	5.56832	0	0
Zm00001d047532	Psb27	2.91757	0	0
Zm00001d047789	b	3.9789	0	0
Zm00001d048524	PetA	2.53364	0	0
Zm00001d049387	PsbR	1.81679	0	0
Zm00001d049650	PsbY	3.19031	0	0
Zm00001d050889	PsbQ	4.83994	0	0
Zm00001d052242	delta	4.5056	0	0
Zm00001d053432	PetC	4.15751	0	0
DEGs involved in photosythesis-antenna protein
Zm00001d015385	Lhca1	3.91121	0	0
Zm00001d024372	Lhca1	4.04168	0	0
Zm00001d005814	Lhca2	2.16157	0	0
Zm00001d006663	Lhca2	4.37567	0	0
Zm00001d021906	Lhca2	4.93925	0	0
Zm00001d046786	Lhca3	3.58048	0	0
Zm00001d032197	Lhca4	5.76263	1.79572e-167	6.87345e-168
Zm00001d050403	Lhca4	4.98648	0	0
Zm00001d018157	Lhca5	5.07688	0	0
Zm00001d009589	Lhcb1	4.6442	0	0
Zm00001d011285	Lhcb1	5.43678	0.0144335	0.0575239
Zm00001d021435	Lhcb1	3.2489	0	0
Zm00001d039040	Lhcb1	3.264	0	0
Zm00001d044396	Lhcb1	4.70462	0	0
Zm00001d044399	Lhcb1	5.02393	0	0
Zm00001d044401	Lhcb1	5.49226	0	0
Zm00001d044402	Lhcb1	5.49226	0	0
Zm00001d013766	Lhcb2	5.76102	7.41515e-74	5.28342e-74
Zm00001d033132	Lhcb2	5.73684	0	0
Zm00001d033136	Lhcb2	5.73684	0	0
Zm00001d021784	Lhcb3	5.55367	0	0
Zm00001d006587	Lhcb4	5.49902	0	0
Zm00001d021763	Lhcb4	4.84378	0	0
Zm00001d007267	Lhcb5	5.87916	0	0
Zm00001d048998	Lhcb5	6.78478	0	0
Zm00001d001857	Lhcb6	4.52635	0	0
Zm00001d011218	Lhcb6	4.3348	5.39598e-71	3.95537e-71
Zm00001d026599	Lhcb6	5.5055	0	0
Zm00001d032051	Lhcb6	2.33388	3.30658e-10	7.27506e-10
Zm00001d040012	Lhcb6	1.3204	6.30431e-12	1.28968e-11
Zm00001d020002	Lhcb7	1.05851	2.00724e-14	3.7392e-14
DEGs involved in ABA biosynthesis and ABA signaling pathway.
Zm00001d005609		-4.47914	0	0
Zm00001d009626		-4.87015	0	0
Zm00001d011131		-1.17745	7.60344e-234	6.37538e-234
Zm00001d011495		-2.35594	7.75845e-207	7.16015e-207
Zm00001d012263		2.09674	0	0
Zm00001d012401		-1.41815	0	0
Zm00001d016105		1.69414	2.16959e-140	2.58038e-140
Zm00001d018571		2.23636	3.02449e-269	2.29318e-269
Zm00001d020100		-4.79756	0	0
Zm00001d020711		2.14506	1.06829e-165	1.14253e-165
Zm00001d025055		-1.84186	0	0
Zm00001d026690		2.97208	0	0
Zm00001d028574		-3.89417	0	0
Zm00001d030995		5.78535	1.13496e-145	1.31351e-145
Zm00001d038846		-1.54125	0	0
Zm00001d044015		-2.3897	1.49882e-126	1.90877e-126
Zm00001d047445		5.6535	4.19072e-08	1.6723e-07
Zm00001d053324		5.44447	2.8468e-07	1.17514e-06
Zm00001d053396		2.04305	1.34953e-282	9.86492e-283

## Sheet: Sheet2
Gene ID	Gene name	log2(CK_PGA_D/CK_D)	Qvalue(CK_D-vs-CK_PGA_D)	Pvalue(CK_D-vs-CK_PGA_D)	Kegg Orthology	Nr	GO
ZeamMp081	b	-4.63946	1.63701e-52	3.3776e-52	K02109//F-type H+-transporting ATPase subunit b+ko01100//Metabolic pathways+ko00190//Oxidative phosphorylation+ko00195//Photosynthesis	YP_588343.1|8.4e-83|ATPase subunit 8 (mitochondrion) [Zea mays subsp. mays]	GO:0031224//intrinsic component of membrane;GO:0044425//membrane part;GO:0005739//mitochondrion;GO:0043229//intracellular organelle;GO:0044424//intracellular part;GO:0005622//intracellular;GO:0043227//membrane-bounded organelle;GO:0043231//intracellular membrane-bounded organelle;GO:0005623//cell;GO:0016020//membrane;GO:0044464//cell part;GO:0016021//integral component of membrane;GO:0043226//org…
ZemaCp002	PsbA	-6.24259	0	0	K02703//photosystem II P680 reaction center D1 protein [EC:1.10.3.9]+ko01100//Metabolic pathways+ko00195//Photosynthesis	NP_043004.1|6.2e-206|photosystem II protein D1 (chloroplast) [Zea mays]	GO:0044260//cellular macromolecule metabolic process;GO:0006091//generation of precursor metabolites and energy;GO:0071704//organic substance metabolic process;GO:0008152//metabolic process;GO:0006464//cellular protein modification process;GO:0009772//photosynthetic electron transport in photosystem II;GO:0043170//macromolecule metabolic process;GO:0015979//photosynthesis;GO:0044237//cellular met…
ZemaCp005	PsbK	1.06346	5.40005e-33	1.3528e-32	K02712//photosystem II PsbK protein+ko01100//Metabolic pathways+ko00195//Photosynthesis	PUZ60694.1|5.3e-28|hypothetical protein GQ55_4G167500 [Panicum hallii var. hallii]	GO:0009987//cellular process;GO:0015979//photosynthesis;GO:0008152//metabolic process;GO:0044237//cellular metabolic process;GO:0044446//intracellular organelle part;GO:0009579//thylakoid;GO:0034357//photosynthetic membrane;GO:0005737//cytoplasm;GO:0044422//organelle part;GO:0044436//thylakoid part;GO:0043226//organelle;GO:0043227//membrane-bounded organelle;GO:0005623//cell;GO:0044435//plastid p…
ZemaCp006	PsbI	1.14731	1.9366e-06	8.29357e-06	K02710//photosystem II PsbI protein+ko01100//Metabolic pathways+ko00195//Photosynthesis	ASA68878.1|1.9e-12|photosystem II protein I (chloroplast) [Glycine soja]	GO:0009987//cellular process;GO:0015979//photosynthesis;GO:0044237//cellular metabolic process;GO:0008152//metabolic process;GO:0009523//photosystem II;GO:0098796//membrane protein complex;GO:0031976//plastid thylakoid;GO:0005623//cell;GO:0043231//intracellular membrane-bounded organelle;GO:0043229//intracellular organelle;GO:0044422//organelle part;GO:0009539//photosystem II reaction center;GO:0…
ZemaCp008	PsbC	-1.61814	3.20834e-203	2.99835e-203	K02705//photosystem II CP43 chlorophyll apoprotein+ko01100//Metabolic pathways+ko00195//Photosynthesis	YP_009438617.1|7.9e-281|photosystem II CP43 chlorophyll apoprotein (chloroplast) [Saccharum hildebrandtii]	GO:0009767//photosynthetic electron transport chain;GO:0019684//photosynthesis, light reaction;GO:0044267//cellular protein metabolic process;GO:1901564//organonitrogen compound metabolic process;GO:0006807//nitrogen compound metabolic process;GO:0018298//protein-chromophore linkage;GO:0022900//electron transport chain;GO:0043170//macromolecule metabolic process;GO:0044260//cellular macromolecule…
ZemaCp009	PsbZ	1.13936	3.21409e-05	0.000146003	K02724//photosystem II PsbZ protein+ko01100//Metabolic pathways+ko00195//Photosynthesis	NP_043011.1|3.9e-26|photosystem II protein Z (chloroplast) [Zea mays]	GO:0050789//regulation of biological process;GO:0009987//cellular process;GO:0042548//regulation of photosynthesis, light reaction;GO:0065007//biological regulation;GO:0044237//cellular metabolic process;GO:0043467//regulation of generation of precursor metabolites and energy;GO:0042549//photosystem II stabilization;GO:0008152//metabolic process;GO:0050794//regulation of cellular process;GO:00192…
ZemaCp017	a	3.87985	8.86348e-51	1.85453e-50	K02108//F-type H+-transporting ATPase subunit a+ko01100//Metabolic pathways+ko00190//Oxidative phosphorylation+ko00195//Photosynthesis	NP_043019.1|1.1e-137|ATP synthase CF0 A subunit (chloroplast) [Zea mays]	GO:1901566//organonitrogen compound biosynthetic process;GO:0008152//metabolic process;GO:0009152//purine ribonucleotide biosynthetic process;GO:0044249//cellular biosynthetic process;GO:0009259//ribonucleotide metabolic process;GO:0044281//small molecule metabolic process;GO:0006812//cation transport;GO:0009150//purine ribonucleotide metabolic process;GO:0051234//establishment of localization;GO…
ZemaCp018	c	2.25163	7.79626e-21	2.32524e-20	K02110//F-type H+-transporting ATPase subunit c+ko01100//Metabolic pathways+ko00190//Oxidative phosphorylation+ko00195//Photosynthesis	NP_039378.1|2.0e-35|ATP synthase CF0 C subunit (plastid) [Oryza sativa Japonica Group]	GO:0098662//inorganic cation transmembrane transport;GO:0098655//cation transmembrane transport;GO:0044237//cellular metabolic process;GO:0006753//nucleoside phosphate metabolic process;GO:0044271//cellular nitrogen compound biosynthetic process;GO:0015988//energy coupled proton transmembrane transport, against electrochemical gradient;GO:0046390//ribose phosphate biosynthetic process;GO:0034220/…
ZemaCp019	b	2.41963	0	0	K02109//F-type H+-transporting ATPase subunit b+ko01100//Metabolic pathways+ko00190//Oxidative phosphorylation+ko00195//Photosynthesis	NP_043021.1|5.5e-97|ATP synthase CF0 B subunit (chloroplast) [Zea mays]	GO:0044238//primary metabolic process;GO:0055086//nucleobase-containing small molecule metabolic process;GO:0051179//localization;GO:0034641//cellular nitrogen compound metabolic process;GO:0044281//small molecule metabolic process;GO:1901362//organic cyclic compound biosynthetic process;GO:0006725//cellular aromatic compound metabolic process;GO:0006810//transport;GO:0009259//ribonucleotide meta…
ZemaCp022	PsaB	2.66402	4.51658e-95	6.82832e-95	K02690//photosystem I P700 chlorophyll a apoprotein A2+ko01100//Metabolic pathways+ko00195//Photosynthesis	AAA84486.1|0.0e+00|P700 chlorophyll a-protein PSI-A2 (chloroplast) [Zea mays]	GO:0043412//macromolecule modification;GO:0009987//cellular process;GO:0008152//metabolic process;GO:0071704//organic substance metabolic process;GO:0019538//protein metabolic process;GO:0006807//nitrogen compound metabolic process;GO:0018298//protein-chromophore linkage;GO:0044260//cellular macromolecule metabolic process;GO:0015979//photosynthesis;GO:1901564//organonitrogen compound metabolic p…
ZemaCp023	PsaA	2.64205	0	0	K02689//photosystem I P700 chlorophyll a apoprotein A1+ko01100//Metabolic pathways+ko00195//Photosynthesis	NP_043025.2|0.0e+00|photosystem I P700 chlorophyll a apoprotein A1 (chloroplast) [Zea mays]	GO:0008152//metabolic process;GO:0006807//nitrogen compound metabolic process;GO:1901564//organonitrogen compound metabolic process;GO:0043412//macromolecule modification;GO:0044237//cellular metabolic process;GO:0019538//protein metabolic process;GO:0044267//cellular protein metabolic process;GO:0009987//cellular process;GO:0071704//organic substance metabolic process;GO:0036211//protein modific…
ZemaCp030	epsilon	5.00673	1.22443e-109	1.70383e-109	K02114//F-type H+-transporting ATPase subunit epsilon+ko01100//Metabolic pathways+ko00190//Oxidative phosphorylation+ko00195//Photosynthesis	NP_043031.1|3.9e-71|ATP synthase CF1 epsilon subunit (chloroplast) [Zea mays]	GO:0006725//cellular aromatic compound metabolic process;GO:0006810//transport;GO:1902600//proton transmembrane transport;GO:0009152//purine ribonucleotide biosynthetic process;GO:1901135//carbohydrate derivative metabolic process;GO:0015985//energy coupled proton transport, down electrochemical gradient;GO:0015672//monovalent inorganic cation transport;GO:0009126//purine nucleoside monophosphate…
ZemaCp031	beta	2.10934	6.54799e-16	2.13371e-15	K02112//F-type H+/Na+-transporting ATPase subunit beta [EC:7.1.2.2 7.2.2.1]+ko01100//Metabolic pathways+ko00190//Oxidative phosphorylation+ko00195//Photosynthesis	NP_043032.1|9.2e-280|ATP synthase CF1 beta subunit (chloroplast) [Zea mays]	GO:0051179//localization;GO:1901360//organic cyclic compound metabolic process;GO:0044281//small molecule metabolic process;GO:0006812//cation transport;GO:0009127//purine nucleoside monophosphate biosynthetic process;GO:0072521//purine-containing compound metabolic process;GO:0006810//transport;GO:0009161//ribonucleoside monophosphate metabolic process;GO:0006753//nucleoside phosphate metabolic …
ZemaCp033	PsaI	2.98504	9.63436e-09	3.7551e-08	K02696//photosystem I subunit VIII+ko01100//Metabolic pathways+ko00195//Photosynthesis	NP_043034.1|9.3e-12|photosystem I subunit VIII (chloroplast) [Zea mays]	GO:0008152//metabolic process;GO:0009987//cellular process;GO:0044237//cellular metabolic process;GO:0015979//photosynthesis;GO:0009535//chloroplast thylakoid membrane;GO:0031984//organelle subcompartment;GO:0055035//plastid thylakoid membrane;GO:0009579//thylakoid;GO:0043231//intracellular membrane-bounded organelle;GO:0044446//intracellular organelle part;GO:0009534//chloroplast thylakoid;GO:00…
ZemaCp034	PetA	2.05798	9.20571e-126	1.17741e-125	K02634//apocytochrome f+ko01100//Metabolic pathways+ko00195//Photosynthesis;K01963//acetyl-CoA carboxylase carboxyl transferase subunit beta [EC:6.4.1.2 2.1.3.15]+ko00640//Propanoate metabolism+ko01100//Metabolic pathways+ko01110//Biosynthesis of secondary metabolites+ko00061//Fatty acid biosynthesis+ko01212//Fatty acid metabolism+ko00620//Pyruvate metabolism+ko01200//Carbon metabolism	NP_043035.1|1.4e-103|photosystem I assembly protein Ycf4 (chloroplast) [Zea mays]	GO:0008152//metabolic process;GO:0071704//organic substance metabolic process;GO:0015977//carbon fixation;GO:0009987//cellular process;GO:0044237//cellular metabolic process;GO:0015979//photosynthesis;GO:0005622//intracellular;GO:0009522//photosystem I;GO:0044436//thylakoid part;GO:0044424//intracellular part;GO:0031224//intrinsic component of membrane;GO:0055035//plastid thylakoid membrane;GO:00…
ZemaCp035	PetA	1.97737	1.87624e-117	2.50828e-117	K02634//apocytochrome f+ko01100//Metabolic pathways+ko00195//Photosynthesis	NP_043036.1|5.1e-132|envelope membrane protein (chloroplast) [Zea mays]	GO:0009526//plastid envelope;GO:0044464//cell part;GO:0031967//organelle envelope;GO:0005622//intracellular;GO:0044435//plastid part;GO:0031224//intrinsic component of membrane;GO:0044446//intracellular organelle part;GO:0031969//chloroplast membrane;GO:0043231//intracellular membrane-bounded organelle;GO:0009941//chloroplast envelope;GO:0043229//intracellular organelle;GO:0043226//organelle;GO:0…
ZemaCp036	PetA	2.14971	5.34412e-119	7.07226e-119	K02634//apocytochrome f+ko01100//Metabolic pathways+ko00195//Photosynthesis	NP_043037.1|1.4e-180|cytochrome f (chloroplast) [Zea mays]	GO:0008152//metabolic process;GO:0015979//photosynthesis;GO:0009987//cellular process;GO:0044237//cellular metabolic process;GO:0043229//intracellular organelle;GO:0005737//cytoplasm;GO:0005623//cell;GO:0016021//integral component of membrane;GO:0044424//intracellular part;GO:0009579//thylakoid;GO:0031360//intrinsic component of thylakoid membrane;GO:0031984//organelle subcompartment;GO:0031361//…
ZemaCp039	PsbF	-1.51746	9.59558e-06	4.24081e-05	K02708//photosystem II cytochrome b559 subunit beta+ko01100//Metabolic pathways+ko00195//Photosynthesis	NP_054516.1|2.8e-14|photosystem II protein VI [Nicotiana tabacum]	GO:0044237//cellular metabolic process;GO:0009987//cellular process;GO:0019684//photosynthesis, light reaction;GO:0008152//metabolic process;GO:0009767//photosynthetic electron transport chain;GO:0022900//electron transport chain;GO:0015979//photosynthesis;GO:0006091//generation of precursor metabolites and energy;GO:0055114//oxidation-reduction process;GO:0009521//photosystem;GO:0009526//plastid…
ZemaCp040	PsbE	-1.49443	2.48499e-12	8.76308e-12	K02707//photosystem II cytochrome b559 subunit alpha+ko01100//Metabolic pathways+ko00195//Photosynthesis	AAS46066.1|1.3e-40|cytochrome b559 alpha chain (chloroplast) [Oryza sativa Indica Group]	GO:0009987//cellular process;GO:0008152//metabolic process;GO:0006091//generation of precursor metabolites and energy;GO:0019684//photosynthesis, light reaction;GO:0055114//oxidation-reduction process;GO:0022900//electron transport chain;GO:0015979//photosynthesis;GO:0044237//cellular metabolic process;GO:0009767//photosynthetic electron transport chain;GO:0009539//photosystem II reaction center;…
ZemaCp042	PetG	2.17174	4.05648e-82	6.66158e-82	K02640//cytochrome b6-f complex subunit 5+ko01100//Metabolic pathways+ko00195//Photosynthesis	YP_654227.1|3.3e-12|cytochrome b6/f complex subunit V (chloroplast) [Oryza sativa Indica Group]	GO:0043933//protein-containing complex subunit organization;GO:0009987//cellular process;GO:0065003//protein-containing complex assembly;GO:0022607//cellular component assembly;GO:0044237//cellular metabolic process;GO:0008152//metabolic process;GO:0071840//cellular component organization or biogenesis;GO:0034622//cellular protein-containing complex assembly;GO:0015979//photosynthesis;GO:0017004/…
ZemaCp043	PsaJ	3.44447	1.97222e-84	3.19504e-84	K02697//photosystem I subunit IX+ko01100//Metabolic pathways+ko00195//Photosynthesis	YP_052770.1|9.4e-16|photosystem I subunit IX (chloroplast) [Oryza sativa f. spontanea]	GO:0008152//metabolic process;GO:0015979//photosynthesis;GO:0044237//cellular metabolic process;GO:0006091//generation of precursor metabolites and energy;GO:0019684//photosynthesis, light reaction;GO:0009987//cellular process;GO:0044422//organelle part;GO:0044446//intracellular organelle part;GO:0044444//cytoplasmic part;GO:0044436//thylakoid part;GO:0016020//membrane;GO:0042651//thylakoid membr…
ZemaCp053	PetD	-1.3879	5.97479e-60	1.15569e-59	K02637//cytochrome b6-f complex subunit 4+ko01100//Metabolic pathways+ko00195//Photosynthesis	APO11417.1|1.2e-87|cytochrome b6/f complex subunit IV (chloroplast) [Behnia reticulata]	GO:0019684//photosynthesis, light reaction;GO:0006091//generation of precursor metabolites and energy;GO:0009987//cellular process;GO:0015979//photosynthesis;GO:0008152//metabolic process;GO:0055114//oxidation-reduction process;GO:0022900//electron transport chain;GO:0044237//cellular metabolic process;GO:0009767//photosynthetic electron transport chain;GO:0009507//chloroplast;GO:0044464//cell pa…
Zm00001d000270	alpha	1.77371	0	0	K03043//DNA-directed RNA polymerase subunit beta [EC:2.7.7.6]+ko03020//RNA polymerase;K03046//DNA-directed RNA polymerase subunit beta' [EC:2.7.7.6]+ko03020//RNA polymerase;K03046//DNA-directed RNA polymerase subunit beta' [EC:2.7.7.6]+ko03020//RNA polymerase;K03046//DNA-directed RNA polymerase subunit beta' [EC:2.7.7.6]+ko03020//RNA polymerase;K03046//DNA-directed RNA polymerase subunit beta' [E…	AGV02732.1|0.0e+00|RNA polymerase beta' subunit (chloroplast) [Zea mays subsp. mays]	GO:0043603//cellular amide metabolic process;GO:0098662//inorganic cation transmembrane transport;GO:0009205//purine ribonucleoside triphosphate metabolic process;GO:0010467//gene expression;GO:0009124//nucleoside monophosphate biosynthetic process;GO:0006753//nucleoside phosphate metabolic process;GO:0051234//establishment of localization;GO:1901135//carbohydrate derivative metabolic process;GO:…
Zm00001d000277	beta	1.73257	3.77831e-283	2.75153e-283	K02112//F-type H+/Na+-transporting ATPase subunit beta [EC:7.1.2.2 7.2.2.1]+ko01100//Metabolic pathways+ko00190//Oxidative phosphorylation+ko00195//Photosynthesis	ONM62981.1|0.0e+00|ATP synthase subunit beta chloroplastic [Zea mays]	GO:0008152//metabolic process;GO:0006725//cellular aromatic compound metabolic process;GO:0034654//nucleobase-containing compound biosynthetic process;GO:0009206//purine ribonucleoside triphosphate biosynthetic process;GO:0046034//ATP metabolic process;GO:0006807//nitrogen compound metabolic process;GO:0009124//nucleoside monophosphate biosynthetic process;GO:0006754//ATP biosynthetic process;GO:…
Zm00001d000282	PsbB	-2.11251	7.92728e-22	2.32733e-21	K02704//photosystem II CP47 chlorophyll apoprotein+ko01100//Metabolic pathways+ko00195//Photosynthesis	ONM62983.1|1.2e-251|Photosystem II CP47 reaction center protein [Zea mays]	GO:0019684//photosynthesis, light reaction;GO:0009987//cellular process;GO:0044267//cellular protein metabolic process;GO:0019538//protein metabolic process;GO:0044237//cellular metabolic process;GO:0006091//generation of precursor metabolites and energy;GO:0006807//nitrogen compound metabolic process;GO:0036211//protein modification process;GO:0006464//cellular protein modification process;GO:00…
Zm00001d000417	PsbA	-6.60764	0	0	K02703//photosystem II P680 reaction center D1 protein [EC:1.10.3.9]+ko01100//Metabolic pathways+ko00195//Photosynthesis	NP_043004.1|6.2e-206|photosystem II protein D1 (chloroplast) [Zea mays]	GO:0044260//cellular macromolecule metabolic process;GO:0044267//cellular protein metabolic process;GO:0009636//response to toxic substance;GO:0006807//nitrogen compound metabolic process;GO:0006464//cellular protein modification process;GO:0006950//response to stress;GO:0015979//photosynthesis;GO:0009987//cellular process;GO:0055114//oxidation-reduction process;GO:0044238//primary metabolic proc…
Zm00001d002993	PsbQ	3.55026	2.14871e-210	1.955e-210	K08901//photosystem II oxygen-evolving enhancer protein 3+ko01100//Metabolic pathways+ko00195//Photosynthesis	XP_008669147.1|5.8e-94|psbQ-like protein 3, chloroplastic [Zea mays]	GO:0015979//photosynthesis;GO:0009987//cellular process;GO:0006950//response to stress;GO:0009767//photosynthetic electron transport chain;GO:0009266//response to temperature stimulus;GO:0009628//response to abiotic stimulus;GO:0008152//metabolic process;GO:0055114//oxidation-reduction process;GO:0006091//generation of precursor metabolites and energy;GO:0044237//cellular metabolic process;GO:001…
Zm00001d003767	PsaO	5.21402	0	0	K14332//photosystem I subunit PsaO+ko00195//Photosynthesis	NP_001150218.1|2.0e-78|uncharacterized protein LOC100283848 [Zea mays]	GO:0031224//intrinsic component of membrane;GO:0016020//membrane;GO:0016021//integral component of membrane;GO:0044425//membrane part;
Zm00001d003797	PetF	3.58792	4.84522e-28	1.29748e-27	K02639//ferredoxin+ko00195//Photosynthesis	NP_001130605.1|1.2e-84|uncharacterized protein LOC100191704 [Zea mays]	GO:0005622//intracellular;GO:0044424//intracellular part;GO:0044464//cell part;GO:0005737//cytoplasm;GO:0043229//intracellular organelle;GO:0005623//cell;GO:0009536//plastid;GO:0043227//membrane-bounded organelle;GO:0009507//chloroplast;GO:0043226//organelle;GO:0043231//intracellular membrane-bounded organelle;GO:0044444//cytoplasmic part;GO:0009055//electron transfer activity;GO:0051536//iron-su…
Zm00001d005446	PsaE	4.84065	0	0	K02693//photosystem I subunit IV+ko01100//Metabolic pathways+ko00195//Photosynthesis	NP_001149700.1|1.6e-72|photosystem I reaction center subunit IV A [Zea mays]	GO:0044237//cellular metabolic process;GO:0008152//metabolic process;GO:0015979//photosynthesis;GO:0009987//cellular process;GO:0098796//membrane protein complex;GO:0009538//photosystem I reaction center;GO:0032991//protein-containing complex;GO:0044436//thylakoid part;GO:0034357//photosynthetic membrane;GO:0044425//membrane part;GO:0005622//intracellular;GO:0005623//cell;GO:0044464//cell part;GO…
Zm00001d005458	PetH	2.16476	4.62695e-07	1.92532e-06	K02641//ferredoxin--NADP+ reductase [EC:1.18.1.2]+ko01100//Metabolic pathways+ko00195//Photosynthesis;K02641//ferredoxin--NADP+ reductase [EC:1.18.1.2]+ko01100//Metabolic pathways+ko00195//Photosynthesis;K02641//ferredoxin--NADP+ reductase [EC:1.18.1.2]+ko01100//Metabolic pathways+ko00195//Photosynthesis;K02641//ferredoxin--NADP+ reductase [EC:1.18.1.2]+ko01100//Metabolic pathways+ko00195//Photos…	ONM21213.1|3.3e-111|Ferredoxin--NADP reductase leaf isozyme 1 chloroplastic [Zea mays]	GO:0003824//catalytic activity;GO:0016491//oxidoreductase activity;
Zm00001d005996	PsaG	3.69688	0	0	K08905//photosystem I subunit V+ko01100//Metabolic pathways+ko00195//Photosynthesis	NP_001151823.1|2.3e-74|photosystem I reaction center subunit V [Zea mays]	GO:0044237//cellular metabolic process;GO:0015979//photosynthesis;GO:0008152//metabolic process;GO:0009987//cellular process;GO:0009522//photosystem I;GO:0044436//thylakoid part;GO:0044424//intracellular part;GO:0032991//protein-containing complex;GO:0044464//cell part;GO:0031224//intrinsic component of membrane;GO:0016020//membrane;GO:0044425//membrane part;GO:0005623//cell;GO:0009521//photosyst…
Zm00001d006401	PetA	1.05103	5.38173e-24	1.52374e-23	K02634//apocytochrome f+ko01100//Metabolic pathways+ko00195//Photosynthesis	ONM23705.1|1.5e-105|Cytochrome f [Zea mays]	GO:0044237//cellular metabolic process;GO:0015979//photosynthesis;GO:0008152//metabolic process;GO:0009987//cellular process;GO:0044444//cytoplasmic part;GO:0044464//cell part;GO:0043229//intracellular organelle;GO:0005623//cell;GO:0016021//integral component of membrane;GO:0042651//thylakoid membrane;GO:0009534//chloroplast thylakoid;GO:0034357//photosynthetic membrane;GO:0009536//plastid;GO:003…
Zm00001d006403	beta	-4.22894	0.000952531	0.00478644	K02112//F-type H+/Na+-transporting ATPase subunit beta [EC:7.1.2.2 7.2.2.1]+ko01100//Metabolic pathways+ko00190//Oxidative phosphorylation+ko00195//Photosynthesis	NP_043032.1|9.2e-280|ATP synthase CF1 beta subunit (chloroplast) [Zea mays]	GO:0009167//purine ribonucleoside monophosphate metabolic process;GO:0009150//purine ribonucleotide metabolic process;GO:0006793//phosphorus metabolic process;GO:0044281//small molecule metabolic process;GO:0006811//ion transport;GO:1902600//proton transmembrane transport;GO:1901360//organic cyclic compound metabolic process;GO:0009142//nucleoside triphosphate biosynthetic process;GO:0009206//pur…
Zm00001d006540	PsbQ	6.98322	0	0	K08901//photosystem II oxygen-evolving enhancer protein 3+ko01100//Metabolic pathways+ko00195//Photosynthesis	ONM24189.1|4.5e-114|Oxygen-evolving enhancer protein 3-1 [Zea mays]	GO:0006091//generation of precursor metabolites and energy;GO:0009767//photosynthetic electron transport chain;GO:0009987//cellular process;GO:0019684//photosynthesis, light reaction;GO:0055114//oxidation-reduction process;GO:0008152//metabolic process;GO:0022900//electron transport chain;GO:0044237//cellular metabolic process;GO:0015979//photosynthesis;GO:0005623//cell;GO:0009507//chloroplast;GO…
Zm00001d007857	PsbP	4.63841	0	0	K02717//photosystem II oxygen-evolving enhancer protein 2+ko01100//Metabolic pathways+ko00195//Photosynthesis	ACR37955.1|1.6e-142|unknown [Zea mays]	GO:0044237//cellular metabolic process;GO:0008152//metabolic process;GO:0009987//cellular process;GO:0015979//photosynthesis;GO:0016020//membrane;GO:1990204//oxidoreductase complex;GO:0019898//extrinsic component of membrane;GO:0009654//photosystem II oxygen evolving complex;GO:0009521//photosystem;GO:1902494//catalytic complex;GO:0044436//thylakoid part;GO:0032991//protein-containing complex;GO:…
Zm00001d008392	PetA	-6.43349	3.37661e-12	1.19428e-11	K02634//apocytochrome f+ko01100//Metabolic pathways+ko00195//Photosynthesis;K03686//molecular chaperone DnaJ;K09506//DnaJ homolog subfamily A member 5	NP_001151671.1|3.5e-119|chaperone protein dnaJ 20 [Zea mays]	GO:0006457//protein folding;GO:0009987//cellular process;GO:0061077//chaperone-mediated protein folding;GO:0009507//chloroplast;GO:0043231//intracellular membrane-bounded organelle;GO:0043226//organelle;GO:0005623//cell;GO:0044444//cytoplasmic part;GO:0005622//intracellular;GO:0043227//membrane-bounded organelle;GO:0009536//plastid;GO:0043229//intracellular organelle;GO:0005737//cytoplasm;GO:0044…
Zm00001d008706	PsaL	4.91674	0	0	K02699//photosystem I subunit XI+ko01100//Metabolic pathways+ko00195//Photosynthesis	NP_001344959.1|1.6e-116|uncharacterized protein LOC100383080 [Zea mays]	GO:0009987//cellular process;GO:0015979//photosynthesis;GO:0008152//metabolic process;GO:0044237//cellular metabolic process;GO:0042651//thylakoid membrane;GO:0009579//thylakoid;GO:0009522//photosystem I;GO:0044422//organelle part;GO:0005737//cytoplasm;GO:0044446//intracellular organelle part;GO:0009521//photosystem;GO:0009538//photosystem I reaction center;GO:0032991//protein-containing complex;…
Zm00001d009543	PsaH	4.07642	5.30353e-41	1.2186e-40	K02695//photosystem I subunit VI+ko01100//Metabolic pathways+ko00195//Photosynthesis	AQK92062.1|4.5e-87|hypothetical protein ZEAMMB73_Zm00001d009543 [Zea mays]	GO:0008152//metabolic process;GO:0044237//cellular metabolic process;GO:0015979//photosynthesis;GO:0009987//cellular process;GO:0009535//chloroplast thylakoid membrane;GO:0009538//photosystem I reaction center;GO:0042651//thylakoid membrane;GO:0044424//intracellular part;GO:0031984//organelle subcompartment;GO:0043231//intracellular membrane-bounded organelle;GO:0005622//intracellular;GO:0044464/…
Zm00001d010200	PetH	-2.85253	1.31705e-63	2.47103e-63	K00893//deoxycitidine kinase [EC:2.7.1.74]+ko00230//Purine metabolism+ko01100//Metabolic pathways+ko00240//Pyrimidine metabolism;K02641//ferredoxin--NADP+ reductase [EC:1.18.1.2]+ko01100//Metabolic pathways+ko00195//Photosynthesis	NP_001151951.2|2.1e-295|ATP binding protein [Zea mays]	GO:0005737//cytoplasm;GO:0005623//cell;GO:0005622//intracellular;GO:0044464//cell part;GO:0044424//intracellular part;GO:0016772//transferase activity, transferring phosphorus-containing groups;GO:0016301//kinase activity;GO:0019205//nucleobase-containing compound kinase activity;GO:0019136//deoxynucleoside kinase activity;GO:0016740//transferase activity;GO:0003824//catalytic activity;GO:0019206…
Zm00001d010715	PsbW	3.05167	0	0	K02721//photosystem II PsbW protein+ko01100//Metabolic pathways+ko00195//Photosynthesis	AQK94674.1|9.5e-64|Photosystem II reaction center W protein chloroplastic [Zea mays]	GO:0042549//photosystem II stabilization;GO:0009987//cellular process;GO:0019222//regulation of metabolic process;GO:0050794//regulation of cellular process;GO:0050789//regulation of biological process;GO:0008152//metabolic process;GO:0010109//regulation of photosynthesis;GO:0031323//regulation of cellular metabolic process;GO:0065007//biological regulation;GO:0015979//photosynthesis;GO:0042548//…
Zm00001d011833	PetH	1.52834	0	0	K02641//ferredoxin--NADP+ reductase [EC:1.18.1.2]+ko01100//Metabolic pathways+ko00195//Photosynthesis	NP_001149023.2|9.4e-213|ferredoxin--NADP reductase, leaf isozyme [Zea mays]	GO:0009536//plastid;GO:0043229//intracellular organelle;GO:0055035//plastid thylakoid membrane;GO:0009535//chloroplast thylakoid membrane;GO:0009579//thylakoid;GO:0016020//membrane;GO:0005737//cytoplasm;GO:0005623//cell;GO:0044425//membrane part;GO:0044464//cell part;GO:0032991//protein-containing complex;GO:0044434//chloroplast part;GO:0044444//cytoplasmic part;GO:0043227//membrane-bounded organ…
Zm00001d011901	Psb28	5.18058	0	0	K08903//photosystem II 13kDa protein+ko01100//Metabolic pathways+ko00195//Photosynthesis;K08903//photosystem II 13kDa protein+ko01100//Metabolic pathways+ko00195//Photosynthesis;K08903//photosystem II 13kDa protein+ko01100//Metabolic pathways+ko00195//Photosynthesis;K01176//alpha-amylase [EC:3.2.1.1]+ko01100//Metabolic pathways+ko00500//Starch and sucrose metabolism;K17710//pentatricopeptide repe…	AQK98278.1|2.0e-159|Tetratricopeptide repeat (TPR)-like superfamily protein [Zea mays]	GO:0044238//primary metabolic process;GO:1901360//organic cyclic compound metabolic process;GO:0034641//cellular nitrogen compound metabolic process;GO:0046483//heterocycle metabolic process;GO:0006139//nucleobase-containing compound metabolic process;GO:0006807//nitrogen compound metabolic process;GO:0043412//macromolecule modification;GO:0009987//cellular process;GO:0009451//RNA modification;GO…
Zm00001d012293	PetF	-9.65376	0	0	K02639//ferredoxin+ko00195//Photosynthesis	NP_001168703.1|2.1e-78|putative ferredoxin-4 chloroplastic [Zea mays]	GO:0005737//cytoplasm;GO:0043226//organelle;GO:0009536//plastid;GO:0009507//chloroplast;GO:0044424//intracellular part;GO:0043229//intracellular organelle;GO:0043227//membrane-bounded organelle;GO:0044444//cytoplasmic part;GO:0005622//intracellular;GO:0043231//intracellular membrane-bounded organelle;GO:0044464//cell part;GO:0005623//cell;GO:0009055//electron transfer activity;GO:0048037//cofacto…
Zm00001d013039	PsaD	6.28492	0	0	K02692//photosystem I subunit II+ko01100//Metabolic pathways+ko00195//Photosynthesis	AQK62213.1|8.9e-132|photosystem I subunit d1 [Zea mays]	GO:0015979//photosynthesis;GO:0008152//metabolic process;GO:0044237//cellular metabolic process;GO:0009987//cellular process;GO:0044425//membrane part;GO:0009538//photosystem I reaction center;GO:0032991//protein-containing complex;GO:0005622//intracellular;GO:0044464//cell part;GO:0044424//intracellular part;GO:0016020//membrane;GO:0009579//thylakoid;GO:0098796//membrane protein complex;GO:00056…
Zm00001d013146	PsaF	4.41393	0	0	K02694//photosystem I subunit III+ko01100//Metabolic pathways+ko00195//Photosynthesis	PUZ36770.1|2.2e-122|hypothetical protein GQ55_9G063900 [Panicum hallii var. hallii]	GO:0009987//cellular process;GO:0044237//cellular metabolic process;GO:0015979//photosynthesis;GO:0008152//metabolic process;GO:0098796//membrane protein complex;GO:0009522//photosystem I;GO:0009538//photosystem I reaction center;GO:0009521//photosystem;GO:0005623//cell;GO:0016020//membrane;GO:0005622//intracellular;GO:0009579//thylakoid;GO:0044424//intracellular part;GO:0044425//membrane part;GO…
Zm00001d013324	delta	1.70779	7.92742e-128	1.00213e-127	K02113//F-type H+-transporting ATPase subunit delta+ko01100//Metabolic pathways+ko00190//Oxidative phosphorylation+ko00195//Photosynthesis	AQK63120.1|4.5e-90|ATP synthase F1, delta subunit family protein [Zea mays]	GO:0006753//nucleoside phosphate metabolic process;GO:0046034//ATP metabolic process;GO:0017144//drug metabolic process;GO:0046483//heterocycle metabolic process;GO:0009168//purine ribonucleoside monophosphate biosynthetic process;GO:0006812//cation transport;GO:0008152//metabolic process;GO:0006811//ion transport;GO:1901135//carbohydrate derivative metabolic process;GO:0009150//purine ribonucleo…
Zm00001d013534	PetF	2.49268	0	0	K02639//ferredoxin+ko00195//Photosynthesis;K02639//ferredoxin+ko00195//Photosynthesis	XP_008644599.1|2.1e-107|uncharacterized protein LOC103625981 isoform X2 [Zea mays]	GO:0048037//cofactor binding;GO:0051536//iron-sulfur cluster binding;GO:0051540//metal cluster binding;GO:0016491//oxidoreductase activity;GO:0005488//binding;GO:0009055//electron transfer activity;GO:0003824//catalytic activity;
Zm00001d014564	PsbO	3.98317	0	0	K02716//photosystem II oxygen-evolving enhancer protein 1+ko01100//Metabolic pathways+ko00195//Photosynthesis	NP_001130585.1|2.3e-187|uncharacterized protein LOC100191684 [Zea mays]	GO:0022607//cellular component assembly;GO:0071840//cellular component organization or biogenesis;GO:0043467//regulation of generation of precursor metabolites and energy;GO:0042548//regulation of photosynthesis, light reaction;GO:0065007//biological regulation;GO:0006091//generation of precursor metabolites and energy;GO:0034622//cellular protein-containing complex assembly;GO:0015979//photosynt…
Zm00001d016134	PetC	3.10263	0	0	K02636//cytochrome b6-f complex iron-sulfur subunit [EC:7.1.1.6]+ko01100//Metabolic pathways+ko00195//Photosynthesis;K02636//cytochrome b6-f complex iron-sulfur subunit [EC:7.1.1.6]+ko01100//Metabolic pathways+ko00195//Photosynthesis	NP_001141265.1|3.0e-129|iron-sulfur protein 2 [Zea mays]	GO:0009987//cellular process;GO:0044237//cellular metabolic process;GO:0015979//photosynthesis;GO:0008152//metabolic process;GO:0044425//membrane part;GO:0005623//cell;GO:0009579//thylakoid;GO:0042651//thylakoid membrane;GO:0071944//cell periphery;GO:0031224//intrinsic component of membrane;GO:0016021//integral component of membrane;GO:0034357//photosynthetic membrane;GO:0044464//cell part;GO:004…
Zm00001d016943	PsbQ	6.7027	0	0	K08901//photosystem II oxygen-evolving enhancer protein 3+ko01100//Metabolic pathways+ko00195//Photosynthesis	XP_020393347.1|7.2e-120|photosynthetic NDH subunit of lumenal location 2, chloroplastic [Zea mays]	GO:0022900//electron transport chain;GO:0055114//oxidation-reduction process;GO:0044237//cellular metabolic process;GO:0015979//photosynthesis;GO:0006091//generation of precursor metabolites and energy;GO:0009767//photosynthetic electron transport chain;GO:0008152//metabolic process;GO:0009987//cellular process;GO:0019684//photosynthesis, light reaction;GO:0044425//membrane part;GO:0044464//cell …
Zm00001d018069	delta	5.5227	0	0	K02113//F-type H+-transporting ATPase subunit delta+ko01100//Metabolic pathways+ko00190//Oxidative phosphorylation+ko00195//Photosynthesis	XP_008677229.1|1.4e-116|ATP synthase delta chain isoform X1 [Zea mays]	GO:0098662//inorganic cation transmembrane transport;GO:0009266//response to temperature stimulus;GO:0006164//purine nucleotide biosynthetic process;GO:0044238//primary metabolic process;GO:1901360//organic cyclic compound metabolic process;GO:1902600//proton transmembrane transport;GO:1901564//organonitrogen compound metabolic process;GO:0050896//response to stimulus;GO:0006952//defense response…
Zm00001d018163	PsbB	-4.19448	0.000548883	0.00270627	K02704//photosystem II CP47 chlorophyll apoprotein+ko01100//Metabolic pathways+ko00195//Photosynthesis	AQK75178.1|1.2e-89|Photosystem II CP47 reaction center protein [Zea mays]	GO:0044260//cellular macromolecule metabolic process;GO:0043170//macromolecule metabolic process;GO:0044237//cellular metabolic process;GO:0043412//macromolecule modification;GO:0036211//protein modification process;GO:0022900//electron transport chain;GO:0055114//oxidation-reduction process;GO:0019538//protein metabolic process;GO:0018298//protein-chromophore linkage;GO:0006091//generation of pr…
Zm00001d018623	PsbQ	5.91227	0	0	K08901//photosystem II oxygen-evolving enhancer protein 3+ko01100//Metabolic pathways+ko00195//Photosynthesis	ONM50900.1|2.2e-144|Photosynthetic NDH subunit of lumenal location 3 chloroplastic [Zea mays]	GO:0044237//cellular metabolic process;GO:0009987//cellular process;GO:0022900//electron transport chain;GO:0055114//oxidation-reduction process;GO:0015979//photosynthesis;GO:0019684//photosynthesis, light reaction;GO:0008152//metabolic process;GO:0006091//generation of precursor metabolites and energy;GO:0009767//photosynthetic electron transport chain;GO:0016020//membrane;GO:0009507//chloroplas…
Zm00001d018779	PsbP	5.78616	0	0	K02717//photosystem II oxygen-evolving enhancer protein 2+ko01100//Metabolic pathways+ko00195//Photosynthesis	XP_008652004.2|1.5e-168|oxygen-evolving enhancer protein 2, chloroplastic [Zea mays]	GO:0009987//cellular process;GO:0044237//cellular metabolic process;GO:0008152//metabolic process;GO:0015979//photosynthesis;GO:0009523//photosystem II;GO:0044436//thylakoid part;GO:0005623//cell;GO:0098796//membrane protein complex;GO:0009654//photosystem II oxygen evolving complex;GO:0044464//cell part;GO:0019898//extrinsic component of membrane;GO:1902494//catalytic complex;GO:0034357//photosy…
Zm00001d018794	PetH	-2.17923	2.19109e-240	1.80162e-240	K02641//ferredoxin--NADP+ reductase [EC:1.18.1.2]+ko01100//Metabolic pathways+ko00195//Photosynthesis;K02641//ferredoxin--NADP+ reductase [EC:1.18.1.2]+ko01100//Metabolic pathways+ko00195//Photosynthesis;K02641//ferredoxin--NADP+ reductase [EC:1.18.1.2]+ko01100//Metabolic pathways+ko00195//Photosynthesis;K02641//ferredoxin--NADP+ reductase [EC:1.18.1.2]+ko01100//Metabolic pathways+ko00195//Photos…	ONM51300.1|2.8e-127|Ferredoxin--NADP reductase [Zea mays]	GO:0043229//intracellular organelle;GO:0044464//cell part;GO:0043231//intracellular membrane-bounded organelle;GO:0009507//chloroplast;GO:0043226//organelle;GO:0044444//cytoplasmic part;GO:0009536//plastid;GO:0005623//cell;GO:0043227//membrane-bounded organelle;GO:0005737//cytoplasm;GO:0005622//intracellular;GO:0044424//intracellular part;GO:0003824//catalytic activity;GO:0016730//oxidoreductase …
Zm00001d018797	PsaK	5.88785	0	0	K02698//photosystem I subunit X+ko01100//Metabolic pathways+ko00195//Photosynthesis	NP_001152380.1|8.8e-68|photosystem I reaction center 6 [Zea mays]	GO:0015979//photosynthesis;GO:0044237//cellular metabolic process;GO:0008152//metabolic process;GO:0009987//cellular process;GO:0044424//intracellular part;GO:0009522//photosystem I;GO:0034357//photosynthetic membrane;GO:0005622//intracellular;GO:0016020//membrane;GO:0009521//photosystem;GO:0044425//membrane part;GO:0009579//thylakoid;GO:0005623//cell;GO:0044464//cell part;GO:0098796//membrane pr…
Zm00001d019518	PsaE	5.21937	0	0	K02693//photosystem I subunit IV+ko01100//Metabolic pathways+ko00195//Photosynthesis	PWZ15303.1|7.3e-70|Photosystem I reaction center subunit IV, chloroplastic [Zea mays]	GO:0015979//photosynthesis;GO:0009987//cellular process;GO:0044237//cellular metabolic process;GO:0008152//metabolic process;GO:0044425//membrane part;GO:0009521//photosystem;GO:0005622//intracellular;GO:0032991//protein-containing complex;GO:0009522//photosystem I;GO:0034357//photosynthetic membrane;GO:0009579//thylakoid;GO:0044424//intracellular part;GO:0005623//cell;GO:0009538//photosystem I r…
Zm00001d020877	PsaG	4.5087	0	0	K08905//photosystem I subunit V+ko01100//Metabolic pathways+ko00195//Photosynthesis	NP_001151214.1|5.6e-73|photosystem I reaction center subunit V [Zea mays]	GO:0044237//cellular metabolic process;GO:0008152//metabolic process;GO:0009987//cellular process;GO:0015979//photosynthesis;GO:0016020//membrane;GO:0032991//protein-containing complex;GO:0016021//integral component of membrane;GO:0009579//thylakoid;GO:0044464//cell part;GO:0009521//photosystem;GO:0031224//intrinsic component of membrane;GO:0009522//photosystem I;GO:0044424//intracellular part;GO…
Zm00001d021368	PsbP	3.24473	0	0	K02717//photosystem II oxygen-evolving enhancer protein 2+ko01100//Metabolic pathways+ko00195//Photosynthesis;K09667//protein O-GlcNAc transferase [EC:2.4.1.255]+ko00514//Other types of O-glycan biosynthesis;K02717//photosystem II oxygen-evolving enhancer protein 2+ko01100//Metabolic pathways+ko00195//Photosynthesis;K09667//protein O-GlcNAc transferase [EC:2.4.1.255]+ko00514//Other types of O-gly…	NP_001145720.1|3.7e-113|tetratricopeptide repeat domain-containing protein PYG7, chloroplastic [Zea mays]	GO:0065003//protein-containing complex assembly;GO:0006091//generation of precursor metabolites and energy;GO:0016043//cellular component organization;GO:0015979//photosynthesis;GO:0019684//photosynthesis, light reaction;GO:0048564//photosystem I assembly;GO:0022607//cellular component assembly;GO:0009987//cellular process;GO:0044085//cellular component biogenesis;GO:0044237//cellular metabolic p…
Zm00001d021620	gamma	6.07636	0	0	K02115//F-type H+-transporting ATPase subunit gamma+ko01100//Metabolic pathways+ko00190//Oxidative phosphorylation+ko00195//Photosynthesis	XP_012699474.2|2.8e-185|LOW QUALITY PROTEIN: ATP synthase subunit gamma, chloroplastic [Setaria italica]	GO:0006810//transport;GO:0055086//nucleobase-containing small molecule metabolic process;GO:0009206//purine ribonucleoside triphosphate biosynthetic process;GO:0006139//nucleobase-containing compound metabolic process;GO:0009126//purine nucleoside monophosphate metabolic process;GO:0006725//cellular aromatic compound metabolic process;GO:0009141//nucleoside triphosphate metabolic process;GO:00091…
Zm00001d021703	PsbQ	4.53758	0	0	K08901//photosystem II oxygen-evolving enhancer protein 3+ko01100//Metabolic pathways+ko00195//Photosynthesis	NP_001311123.1|9.1e-115|oxygen-evolving enhancer protein 3-1, chloroplastic [Zea mays]	GO:0015979//photosynthesis;GO:0019684//photosynthesis, light reaction;GO:0009987//cellular process;GO:0009767//photosynthetic electron transport chain;GO:0006091//generation of precursor metabolites and energy;GO:0044237//cellular metabolic process;GO:0008152//metabolic process;GO:0055114//oxidation-reduction process;GO:0022900//electron transport chain;GO:0044446//intracellular organelle part;GO…
Zm00001d021824	PetJ	2.94581	1.87772e-250	1.49585e-250	K08906//cytochrome c6+ko00195//Photosynthesis;K14494//DELLA protein+ko04075//Plant hormone signal transduction	NP_001168633.1|2.2e-101|cytochrome c6 [Zea mays]	GO:0030154//cell differentiation;GO:0032502//developmental process;GO:0009987//cellular process;GO:0007275//multicellular organism development;GO:0048366//leaf development;GO:0032501//multicellular organismal process;GO:0048827//phyllome development;GO:0048856//anatomical structure development;GO:0048731//system development;GO:0048367//shoot system development;GO:0001708//cell fate specification;…
Zm00001d021825	PetJ	2.92124	2.89976e-244	2.3558e-244	K08906//cytochrome c6+ko00195//Photosynthesis	NP_001168633.1|2.2e-101|cytochrome c6 [Zea mays]	GO:0005488//binding;GO:0097159//organic cyclic compound binding;GO:0020037//heme binding;GO:0009055//electron transfer activity;GO:0048037//cofactor binding;GO:0016491//oxidoreductase activity;GO:0043167//ion binding;GO:0003824//catalytic activity;GO:0046872//metal ion binding;GO:1901363//heterocyclic compound binding;GO:0046906//tetrapyrrole binding;GO:0043169//cation binding;
Zm00001d023296	PetH	2.19945	1.69318e-49	3.58218e-49	K02641//ferredoxin--NADP+ reductase [EC:1.18.1.2]+ko01100//Metabolic pathways+ko00195//Photosynthesis;K02641//ferredoxin--NADP+ reductase [EC:1.18.1.2]+ko01100//Metabolic pathways+ko00195//Photosynthesis	AQK38864.1|1.9e-85|Ferredoxin--NADP reductase leaf isozyme 1 chloroplastic [Zea mays]	GO:0003824//catalytic activity;GO:0016491//oxidoreductase activity;
Zm00001d023713	PsaN	3.16654	0	0	K02701//photosystem I subunit PsaN+ko01100//Metabolic pathways+ko00195//Photosynthesis	NP_001159046.2|1.5e-76|photosystem I reaction center subunit N [Zea mays]	GO:0015979//photosynthesis;GO:0009987//cellular process;GO:0008152//metabolic process;GO:0044237//cellular metabolic process;GO:0009536//plastid;GO:0044446//intracellular organelle part;GO:0009507//chloroplast;GO:0043227//membrane-bounded organelle;GO:0043226//organelle;GO:0044444//cytoplasmic part;GO:0009579//thylakoid;GO:0009522//photosystem I;GO:0044434//chloroplast part;GO:0043231//intracellu…
Zm00001d027320	PetA	4.00217	0	0	K02634//apocytochrome f+ko01100//Metabolic pathways+ko00195//Photosynthesis	ONL92777.1|0.0e+00|CemA-like proton extrusion protein-related [Zea mays]	GO:0044425//membrane part;GO:0016020//membrane;GO:0031224//intrinsic component of membrane;GO:0016021//integral component of membrane;
Zm00001d027422	PsbP	6.42968	0	0	K02717//photosystem II oxygen-evolving enhancer protein 2+ko01100//Metabolic pathways+ko00195//Photosynthesis	NP_001147590.1|1.5e-134|chloroplast oxygen-evolving complex/thylakoid lumenal 25.6kDa protein [Zea mays]	GO:0015979//photosynthesis;GO:0009987//cellular process;GO:0044237//cellular metabolic process;GO:0008152//metabolic process;GO:0034357//photosynthetic membrane;GO:1902494//catalytic complex;GO:0098796//membrane protein complex;GO:0019898//extrinsic component of membrane;GO:1990204//oxidoreductase complex;GO:0044424//intracellular part;GO:0005622//intracellular;GO:0016020//membrane;GO:0009521//ph…
Zm00001d028670	PsbP	5.38881	0	0	K02717//photosystem II oxygen-evolving enhancer protein 2+ko01100//Metabolic pathways+ko00195//Photosynthesis	XP_020401643.1|3.1e-129|photosynthetic NDH subunit of lumenal location 1, chloroplastic isoform X2 [Zea mays]	GO:0015979//photosynthesis;GO:0044237//cellular metabolic process;GO:0008152//metabolic process;GO:0009987//cellular process;GO:1902494//catalytic complex;GO:0009507//chloroplast;GO:0044434//chloroplast part;GO:0019898//extrinsic component of membrane;GO:0031976//plastid thylakoid;GO:0044444//cytoplasmic part;GO:0043226//organelle;GO:0009523//photosystem II;GO:0044436//thylakoid part;GO:0044435//…
Zm00001d029049	Psb27	3.71266	0	0	K08902//photosystem II Psb27 protein+ko01100//Metabolic pathways+ko00195//Photosynthesis	NP_001148428.2|2.8e-87|photosystem II 11 kD protein [Zea mays]	GO:0044085//cellular component biogenesis;GO:0010207//photosystem II assembly;GO:0071840//cellular component organization or biogenesis;GO:0006091//generation of precursor metabolites and energy;GO:0015979//photosynthesis;GO:0019684//photosynthesis, light reaction;GO:0016043//cellular component organization;GO:0044237//cellular metabolic process;GO:0043933//protein-containing complex subunit orga…
Zm00001d030297	gamma	-1.62917	3.34393e-05	0.000152016	K02115//F-type H+-transporting ATPase subunit gamma+ko01100//Metabolic pathways+ko00190//Oxidative phosphorylation+ko00195//Photosynthesis	ONM00762.1|8.0e-295|Boron transporter 4 [Zea mays]	GO:0042493//response to drug;GO:0015893//drug transport;GO:0065008//regulation of biological quality;GO:0042221//response to chemical;GO:0050896//response to stimulus;GO:0055080//cation homeostasis;GO:0065007//biological regulation;GO:0006811//ion transport;GO:0051179//localization;GO:0006885//regulation of pH;GO:0030641//regulation of cellular pH;GO:0046713//borate transport;GO:0015698//inorgani…
Zm00001d030638	PsbP	1.07024	8.08707e-119	1.07077e-118	K02717//photosystem II oxygen-evolving enhancer protein 2+ko01100//Metabolic pathways+ko00195//Photosynthesis;K02717//photosystem II oxygen-evolving enhancer protein 2+ko01100//Metabolic pathways+ko00195//Photosynthesis	NP_001146583.1|3.6e-187|uncharacterized protein LOC100280179 [Zea mays]	GO:0071840//cellular component organization or biogenesis;GO:0022607//cellular component assembly;GO:0006091//generation of precursor metabolites and energy;GO:0019684//photosynthesis, light reaction;GO:0048564//photosystem I assembly;GO:0044085//cellular component biogenesis;GO:0015979//photosynthesis;GO:0016043//cellular component organization;GO:0065003//protein-containing complex assembly;GO:…
Zm00001d033469	PetF	3.5067	0	0	K02639//ferredoxin+ko00195//Photosynthesis	NP_001151112.1|1.2e-78|ferredoxin [Zea mays]	GO:0009642//response to light intensity;GO:0009628//response to abiotic stimulus;GO:0009314//response to radiation;GO:0050896//response to stimulus;GO:0009416//response to light stimulus;GO:0009644//response to high light intensity;GO:0044464//cell part;GO:0043226//organelle;GO:0044424//intracellular part;GO:0005622//intracellular;GO:0009507//chloroplast;GO:0009536//plastid;GO:0043229//intracellu…
Zm00001d033922	delta	2.36031	0	0	K02113//F-type H+-transporting ATPase subunit delta+ko01100//Metabolic pathways+ko00190//Oxidative phosphorylation+ko00195//Photosynthesis;K13171//serine/arginine repetitive matrix protein 1+ko03015//mRNA surveillance pathway+ko03013//RNA transport;K02113//F-type H+-transporting ATPase subunit delta+ko01100//Metabolic pathways+ko00190//Oxidative phosphorylation+ko00195//Photosynthesis;K22020//muc…	ACN37047.1|3.0e-126|unknown [Zea mays]	GO:0044238//primary metabolic process;GO:0009165//nucleotide biosynthetic process;GO:0019637//organophosphate metabolic process;GO:0009126//purine nucleoside monophosphate metabolic process;GO:1901137//carbohydrate derivative biosynthetic process;GO:0019438//aromatic compound biosynthetic process;GO:0072521//purine-containing compound metabolic process;GO:0009167//purine ribonucleoside monophosph…
Zm00001d034283	PsaF	3.76919	0	0	K02694//photosystem I subunit III+ko01100//Metabolic pathways+ko00195//Photosynthesis	RLN40510.1|2.2e-116|hypothetical protein C2845_PM01G26330 [Panicum miliaceum]	GO:0015979//photosynthesis;GO:0008152//metabolic process;GO:0009987//cellular process;GO:0044237//cellular metabolic process;GO:0005623//cell;GO:0034357//photosynthetic membrane;GO:0016020//membrane;GO:0044464//cell part;GO:0044425//membrane part;GO:0009579//thylakoid;GO:0044436//thylakoid part;GO:0009522//photosystem I;GO:0044424//intracellular part;GO:0009521//photosystem;GO:0032991//protein-co…
Zm00001d034543	PsaD	4.37643	0	0	K02692//photosystem I subunit II+ko01100//Metabolic pathways+ko00195//Photosynthesis	NP_001130880.1|1.1e-109|photosystem I reaction center subunit II [Zea mays]	GO:0015979//photosynthesis;GO:0009987//cellular process;GO:0044237//cellular metabolic process;GO:0008152//metabolic process;GO:0016020//membrane;GO:0009579//thylakoid;GO:0032991//protein-containing complex;GO:0009522//photosystem I;GO:0044425//membrane part;GO:0034357//photosynthetic membrane;GO:0044424//intracellular part;GO:0098796//membrane protein complex;GO:0009538//photosystem I reaction c…
Zm00001d034760	PetF	-2.65517	0	0	K02639//ferredoxin+ko00195//Photosynthesis	PWZ57089.1|2.1e-81|Ferredoxin-3, chloroplastic [Zea mays]	GO:0009987//cellular process;GO:0044237//cellular metabolic process;GO:0055114//oxidation-reduction process;GO:0008152//metabolic process;GO:0022900//electron transport chain;GO:0006091//generation of precursor metabolites and energy;GO:0005622//intracellular;GO:0044446//intracellular organelle part;GO:0009570//chloroplast stroma;GO:0044435//plastid part;GO:0043229//intracellular organelle;GO:004…
Zm00001d035001	PetF	5.92693	0	0	K02639//ferredoxin+ko00195//Photosynthesis	NP_001266399.1|1.9e-79|adrenodoxin, mitochondrial [Zea mays]	GO:0015979//photosynthesis;GO:0009314//response to radiation;GO:0008152//metabolic process;GO:0009628//response to abiotic stimulus;GO:0009416//response to light stimulus;GO:0055114//oxidation-reduction process;GO:0006091//generation of precursor metabolites and energy;GO:0009987//cellular process;GO:0050896//response to stimulus;GO:0022900//electron transport chain;GO:0044237//cellular metabolic…
Zm00001d035002	PetF	4.17238	0	0	K02639//ferredoxin+ko00195//Photosynthesis	NP_001297147.1|2.7e-72|ferredoxin-5, chloroplastic [Zea mays]	GO:0050896//response to stimulus;GO:0009987//cellular process;GO:0044237//cellular metabolic process;GO:0009314//response to radiation;GO:0009628//response to abiotic stimulus;GO:0015979//photosynthesis;GO:0009416//response to light stimulus;GO:0008152//metabolic process;GO:0005623//cell;GO:0044424//intracellular part;GO:0043226//organelle;GO:0043231//intracellular membrane-bounded organelle;GO:0…
Zm00001d035003	PetF	5.87809	0	0	K02639//ferredoxin+ko00195//Photosynthesis	NP_001104844.1|1.5e-73|ferredoxin-2, chloroplastic [Zea mays]	GO:0009314//response to radiation;GO:0009628//response to abiotic stimulus;GO:0044237//cellular metabolic process;GO:0009987//cellular process;GO:0015979//photosynthesis;GO:0050896//response to stimulus;GO:0008152//metabolic process;GO:0009416//response to light stimulus;GO:0009507//chloroplast;GO:0044424//intracellular part;GO:0043229//intracellular organelle;GO:0043227//membrane-bounded organel…
Zm00001d035135	PsbY	4.85201	0	0	K02723//photosystem II PsbY protein+ko01100//Metabolic pathways+ko00195//Photosynthesis	NP_001147385.1|9.2e-95|photosystem II core complex proteins psbY [Zea mays]	GO:0044237//cellular metabolic process;GO:0009987//cellular process;GO:0008152//metabolic process;GO:0019725//cellular homeostasis;GO:0042592//homeostatic process;GO:0045454//cell redox homeostasis;GO:0065008//regulation of biological quality;GO:0050794//regulation of cellular process;GO:0050789//regulation of biological process;GO:0065007//biological regulation;GO:0015979//photosynthesis;GO:0044…
Zm00001d035859	PetE	5.91166	0	0	K02638//plastocyanin+ko00195//Photosynthesis	XP_008648719.1|8.0e-81|plastocyanin, chloroplastic [Zea mays]	GO:0043227//membrane-bounded organelle;GO:0044444//cytoplasmic part;GO:0005623//cell;GO:0009534//chloroplast thylakoid;GO:0044422//organelle part;GO:0043226//organelle;GO:0005622//intracellular;GO:0044424//intracellular part;GO:0031984//organelle subcompartment;GO:0042651//thylakoid membrane;GO:0043229//intracellular organelle;GO:0044434//chloroplast part;GO:0009536//plastid;GO:0034357//photosynt…
Zm00001d036535	PsbO	3.95658	0	0	K02716//photosystem II oxygen-evolving enhancer protein 1+ko01100//Metabolic pathways+ko00195//Photosynthesis	NP_001344440.1|1.3e-184|uncharacterized LOC100272890 [Zea mays]	GO:0065007//biological regulation;GO:0010109//regulation of photosynthesis;GO:0010207//photosystem II assembly;GO:0008152//metabolic process;GO:0006091//generation of precursor metabolites and energy;GO:0050794//regulation of cellular process;GO:0009987//cellular process;GO:0044237//cellular metabolic process;GO:0015979//photosynthesis;GO:0044085//cellular component biogenesis;GO:0065003//protein…
Zm00001d038291	PetF	-3.72756	0	0	K02639//ferredoxin+ko00195//Photosynthesis	NP_001104837.2|6.2e-86|ferredoxin-6, chloroplastic [Zea mays]	GO:0005623//cell;GO:0005622//intracellular;GO:0043231//intracellular membrane-bounded organelle;GO:0043227//membrane-bounded organelle;GO:0043229//intracellular organelle;GO:0005737//cytoplasm;GO:0009507//chloroplast;GO:0044424//intracellular part;GO:0009536//plastid;GO:0044464//cell part;GO:0043226//organelle;GO:0044444//cytoplasmic part;GO:0016491//oxidoreductase activity;GO:0048037//cofactor b…
Zm00001d038984	PsaH	5.43494	0	0	K02695//photosystem I subunit VI+ko01100//Metabolic pathways+ko00195//Photosynthesis	NP_001104905.1|6.6e-74|photosystem I reaction center subunit VI, chloroplastic precursor [Zea mays]	GO:0008152//metabolic process;GO:0015979//photosynthesis;GO:0009987//cellular process;GO:0044237//cellular metabolic process;GO:0005622//intracellular;GO:0044424//intracellular part;GO:0044464//cell part;GO:0043227//membrane-bounded organelle;GO:0055035//plastid thylakoid membrane;GO:0009522//photosystem I;GO:0009507//chloroplast;GO:0031976//plastid thylakoid;GO:0042651//thylakoid membrane;GO:003…
Zm00001d039687	PsaL	3.80743	0	0	K02699//photosystem I subunit XI+ko01100//Metabolic pathways+ko00195//Photosynthesis	NP_001148071.2|8.6e-118|photosystem I reaction center subunit XI [Zea mays]	GO:0015979//photosynthesis;GO:0044237//cellular metabolic process;GO:0008152//metabolic process;GO:0009987//cellular process;GO:0009579//thylakoid;GO:0031224//intrinsic component of membrane;GO:0005622//intracellular;GO:0042651//thylakoid membrane;GO:0005623//cell;GO:0034357//photosynthetic membrane;GO:0044425//membrane part;GO:0043231//intracellular membrane-bounded organelle;GO:0044436//thylako…
Zm00001d041819	PsaN	4.83121	0	0	K02701//photosystem I subunit PsaN+ko01100//Metabolic pathways+ko00195//Photosynthesis	NP_001336499.1|1.5e-76|photosystem I reaction center subunit N, chloroplastic [Zea mays]	GO:0044237//cellular metabolic process;GO:0009987//cellular process;GO:0015979//photosynthesis;GO:0008152//metabolic process;GO:0016020//membrane;GO:0044436//thylakoid part;GO:0005622//intracellular;GO:0032991//protein-containing complex;GO:0044434//chloroplast part;GO:0043229//intracellular organelle;GO:0055035//plastid thylakoid membrane;GO:0009579//thylakoid;GO:0005737//cytoplasm;GO:0005623//c…
Zm00001d042049	PetH	4.60522	0	0	K02641//ferredoxin--NADP+ reductase [EC:1.18.1.2]+ko01100//Metabolic pathways+ko00195//Photosynthesis;K02641//ferredoxin--NADP+ reductase [EC:1.18.1.2]+ko01100//Metabolic pathways+ko00195//Photosynthesis;K02641//ferredoxin--NADP+ reductase [EC:1.18.1.2]+ko01100//Metabolic pathways+ko00195//Photosynthesis;K02641//ferredoxin--NADP+ reductase [EC:1.18.1.2]+ko01100//Metabolic pathways+ko00195//Photos…	NP_001104851.1|4.2e-213|ferredoxin [Zea mays]	GO:0009507//chloroplast;GO:0034357//photosynthetic membrane;GO:0044434//chloroplast part;GO:0009536//plastid;GO:0044435//plastid part;GO:0042651//thylakoid membrane;GO:0044444//cytoplasmic part;GO:0005737//cytoplasm;GO:0098807//chloroplast thylakoid membrane protein complex;GO:0055035//plastid thylakoid membrane;GO:0009534//chloroplast thylakoid;GO:0043229//intracellular organelle;GO:0009535//chl…
Zm00001d042175	Psb28	2.84268	1.015e-82	1.6608e-82	K08903//photosystem II 13kDa protein+ko01100//Metabolic pathways+ko00195//Photosynthesis	ONM34731.1|2.7e-78|Photosystem II reaction center PSB28 protein chloroplastic [Zea mays]	GO:0015979//photosynthesis;GO:0009987//cellular process;GO:0008152//metabolic process;GO:0044237//cellular metabolic process;GO:0042651//thylakoid membrane;GO:0098796//membrane protein complex;GO:1902494//catalytic complex;GO:0044425//membrane part;GO:0043229//intracellular organelle;GO:0043231//intracellular membrane-bounded organelle;GO:0043226//organelle;GO:0009534//chloroplast thylakoid;GO:00…
Zm00001d042178	Psb28	3.40146	0	0	K08903//photosystem II 13kDa protein+ko01100//Metabolic pathways+ko00195//Photosynthesis	NP_001151243.1|1.3e-95|photosystem II reaction center W protein [Zea mays]	GO:0044237//cellular metabolic process;GO:0009987//cellular process;GO:0008152//metabolic process;GO:0015979//photosynthesis;GO:0009536//plastid;GO:0016020//membrane;GO:0044435//plastid part;GO:0009654//photosystem II oxygen evolving complex;GO:0043226//organelle;GO:0044425//membrane part;GO:0005622//intracellular;GO:0044436//thylakoid part;GO:0009523//photosystem II;GO:0031984//organelle subcomp…
Zm00001d042211	PsbP	-1.41745	1.21838e-223	1.0581e-223	K11517//(S)-2-hydroxy-acid oxidase [EC:1.1.3.15]+ko04146//Peroxisome+ko01100//Metabolic pathways+ko01110//Biosynthesis of secondary metabolites+ko01200//Carbon metabolism+ko00630//Glyoxylate and dicarboxylate metabolism;K02717//photosystem II oxygen-evolving enhancer protein 2+ko01100//Metabolic pathways+ko00195//Photosynthesis	ONM34795.1|2.3e-158|PsbP domain-containing protein 7 chloroplastic [Zea mays]	GO:0015979//photosynthesis;GO:0008152//metabolic process;GO:0044237//cellular metabolic process;GO:0009987//cellular process;GO:0032991//protein-containing complex;GO:0019898//extrinsic component of membrane;GO:0009521//photosystem;GO:0044436//thylakoid part;GO:1990204//oxidoreductase complex;GO:0009579//thylakoid;GO:0005622//intracellular;GO:0009654//photosystem II oxygen evolving complex;GO:000…
Zm00001d042697	PsbS	3.72468	0	0	K03542//photosystem II 22kDa protein+ko01100//Metabolic pathways+ko00195//Photosynthesis;K03542//photosystem II 22kDa protein+ko01100//Metabolic pathways+ko00195//Photosynthesis	NP_001105228.2|2.3e-147|photosystem II subunit PsbS1 [Zea mays]	GO:0044464//cell part;GO:0042651//thylakoid membrane;GO:0034357//photosynthetic membrane;GO:0009507//chloroplast;GO:0043226//organelle;GO:0009535//chloroplast thylakoid membrane;GO:0043227//membrane-bounded organelle;GO:0009534//chloroplast thylakoid;GO:0044435//plastid part;GO:0044436//thylakoid part;GO:0031976//plastid thylakoid;GO:0044424//intracellular part;GO:0055035//plastid thylakoid membr…
Zm00001d043299	PsbW	4.9541	0	0	K02721//photosystem II PsbW protein+ko01100//Metabolic pathways+ko00195//Photosynthesis	ACF85777.1|4.0e-62|unknown [Zea mays]	GO:0043467//regulation of generation of precursor metabolites and energy;GO:0044237//cellular metabolic process;GO:0015979//photosynthesis;GO:0010109//regulation of photosynthesis;GO:0008152//metabolic process;GO:0042548//regulation of photosynthesis, light reaction;GO:0050794//regulation of cellular process;GO:0009987//cellular process;GO:0042549//photosystem II stabilization;GO:0065007//biologi…
Zm00001d044217	PsbP	2.64022	1.49483e-81	2.46405e-81	K16465//centrin-1;K16465//centrin-1;K16465//centrin-1;K16465//centrin-1;K16465//centrin-1;K02717//photosystem II oxygen-evolving enhancer protein 2+ko01100//Metabolic pathways+ko00195//Photosynthesis;K16465//centrin-1;K02717//photosystem II oxygen-evolving enhancer protein 2+ko01100//Metabolic pathways+ko00195//Photosynthesis	ONM40459.1|6.2e-192|PsbP domain-containing protein 5 chloroplastic [Zea mays]	GO:0015979//photosynthesis;GO:0008152//metabolic process;GO:0044237//cellular metabolic process;GO:0009987//cellular process;GO:0016021//integral component of membrane;GO:0005623//cell;GO:0042651//thylakoid membrane;GO:0009521//photosystem;GO:0009579//thylakoid;GO:0044436//thylakoid part;GO:0044424//intracellular part;GO:0009523//photosystem II;GO:0031224//intrinsic component of membrane;GO:00160…
Zm00001d045574	PetH	2.56159	4.71366e-259	3.66556e-259	K19996//phosphatidylinositol transfer protein SFH5;K02641//ferredoxin--NADP+ reductase [EC:1.18.1.2]+ko01100//Metabolic pathways+ko00195//Photosynthesis;K02641//ferredoxin--NADP+ reductase [EC:1.18.1.2]+ko01100//Metabolic pathways+ko00195//Photosynthesis;K19996//phosphatidylinositol transfer protein SFH5;K19996//phosphatidylinositol transfer protein SFH5;K19996//phosphatidylinositol transfer prot…	AQL02624.1|8.8e-149|Sec14p-like phosphatidylinositol transfer family protein [Zea mays]	GO:0044424//intracellular part;GO:0043227//membrane-bounded organelle;GO:0043229//intracellular organelle;GO:0043226//organelle;GO:0043231//intracellular membrane-bounded organelle;GO:0044444//cytoplasmic part;GO:0044464//cell part;GO:0005737//cytoplasm;GO:0009507//chloroplast;GO:0009536//plastid;GO:0005622//intracellular;GO:0005623//cell;
Zm00001d045575	PetH	4.64034	0	0	K02641//ferredoxin--NADP+ reductase [EC:1.18.1.2]+ko01100//Metabolic pathways+ko00195//Photosynthesis	NP_001336742.1|4.8e-206|ferredoxin [Zea mays]	GO:0044237//cellular metabolic process;GO:0006091//generation of precursor metabolites and energy;GO:0015979//photosynthesis;GO:0008152//metabolic process;GO:0022900//electron transport chain;GO:0055114//oxidation-reduction process;GO:0009987//cellular process;GO:0032991//protein-containing complex;GO:0043226//organelle;GO:0044424//intracellular part;GO:0044436//thylakoid part;GO:0044422//organel…
Zm00001d045620	PetE	5.56832	0	0	K02638//plastocyanin+ko00195//Photosynthesis	NP_001131447.1|3.0e-80|uncharacterized protein LOC100192779 [Zea mays]	GO:0043227//membrane-bounded organelle;GO:0009535//chloroplast thylakoid membrane;GO:0044424//intracellular part;GO:0055035//plastid thylakoid membrane;GO:0009507//chloroplast;GO:0044435//plastid part;GO:0044422//organelle part;GO:0044446//intracellular organelle part;GO:0044444//cytoplasmic part;GO:0034357//photosynthetic membrane;GO:0031976//plastid thylakoid;GO:0009579//thylakoid;GO:0044464//c…
Zm00001d047532	Psb27	2.91757	0	0	K08902//photosystem II Psb27 protein+ko01100//Metabolic pathways+ko00195//Photosynthesis	XP_002467913.1|8.1e-71|photosystem II repair protein PSB27-H1, chloroplastic [Sorghum bicolor]	GO:0009987//cellular process;GO:0044237//cellular metabolic process;GO:0016043//cellular component organization;GO:0044085//cellular component biogenesis;GO:0022607//cellular component assembly;GO:0071840//cellular component organization or biogenesis;GO:0034622//cellular protein-containing complex assembly;GO:0043933//protein-containing complex subunit organization;GO:0006091//generation of prec…
Zm00001d047789	b	3.9789	0	0	K02109//F-type H+-transporting ATPase subunit b+ko01100//Metabolic pathways+ko00190//Oxidative phosphorylation+ko00195//Photosynthesis	PWZ05901.1|7.7e-106|ATP synthase subunit b', chloroplastic [Zea mays]	GO:0071704//organic substance metabolic process;GO:0009168//purine ribonucleoside monophosphate biosynthetic process;GO:0019637//organophosphate metabolic process;GO:0051179//localization;GO:0009165//nucleotide biosynthetic process;GO:0006796//phosphate-containing compound metabolic process;GO:0055086//nucleobase-containing small molecule metabolic process;GO:0009117//nucleotide metabolic process…
Zm00001d048524	PetA	2.53364	0	0	K12486//stromal membrane-associated protein+ko04144//Endocytosis;K02634//apocytochrome f+ko01100//Metabolic pathways+ko00195//Photosynthesis;K02634//apocytochrome f+ko01100//Metabolic pathways+ko00195//Photosynthesis;K12486//stromal membrane-associated protein+ko04144//Endocytosis;K12486//stromal membrane-associated protein+ko04144//Endocytosis;K02634//apocytochrome f+ko01100//Metabolic pathways+…	NP_001353873.1|5.5e-249|uncharacterized protein LOC100216851 [Zea mays]	GO:0016021//integral component of membrane;GO:0044425//membrane part;GO:0016020//membrane;GO:0031224//intrinsic component of membrane;
Zm00001d049387	PsbR	1.81679	0	0	K03541//photosystem II 10kDa protein+ko01100//Metabolic pathways+ko00195//Photosynthesis	XP_020408082.1|1.9e-67|photosystem II 10 kDa polypeptide, chloroplastic [Zea mays]	GO:0009725//response to hormone;GO:0016043//cellular component organization;GO:0010033//response to organic substance;GO:0009987//cellular process;GO:0019684//photosynthesis, light reaction;GO:0042221//response to chemical;GO:0022607//cellular component assembly;GO:0009719//response to endogenous stimulus;GO:0010270//photosystem II oxygen evolving complex assembly;GO:0044237//cellular metabolic p…
Zm00001d049650	PsbY	3.19031	0	0	K02723//photosystem II PsbY protein+ko01100//Metabolic pathways+ko00195//Photosynthesis	ACG28530.1|3.5e-97|photosystem II core complex proteins psbY [Zea mays]	GO:0044237//cellular metabolic process;GO:0015979//photosynthesis;GO:0009987//cellular process;GO:0008152//metabolic process;GO:0031224//intrinsic component of membrane;GO:0016021//integral component of membrane;GO:0009523//photosystem II;GO:0044424//intracellular part;GO:0005623//cell;GO:0034357//photosynthetic membrane;GO:0016020//membrane;GO:0009579//thylakoid;GO:0044436//thylakoid part;GO:000…
Zm00001d050889	PsbQ	4.83994	0	0	K08901//photosystem II oxygen-evolving enhancer protein 3+ko01100//Metabolic pathways+ko00195//Photosynthesis	XP_008678727.1|7.4e-117|photosynthetic NDH subunit of lumenal location 2, chloroplastic [Zea mays]	GO:0044237//cellular metabolic process;GO:0008152//metabolic process;GO:0019684//photosynthesis, light reaction;GO:0009987//cellular process;GO:0015979//photosynthesis;GO:0009767//photosynthetic electron transport chain;GO:0055114//oxidation-reduction process;GO:0022900//electron transport chain;GO:0006091//generation of precursor metabolites and energy;GO:0034357//photosynthetic membrane;GO:0009…
Zm00001d052242	delta	4.5056	0	0	K02113//F-type H+-transporting ATPase subunit delta+ko01100//Metabolic pathways+ko00190//Oxidative phosphorylation+ko00195//Photosynthesis	XP_008677229.1|5.2e-130|ATP synthase delta chain isoform X1 [Zea mays]	GO:0009150//purine ribonucleotide metabolic process;GO:0009124//nucleoside monophosphate biosynthetic process;GO:0072522//purine-containing compound biosynthetic process;GO:0017144//drug metabolic process;GO:0009772//photosynthetic electron transport in photosystem II;GO:0006811//ion transport;GO:0009259//ribonucleotide metabolic process;GO:0022900//electron transport chain;GO:0044271//cellular n…
Zm00001d053432	PetC	4.15751	0	0	K02636//cytochrome b6-f complex iron-sulfur subunit [EC:7.1.1.6]+ko01100//Metabolic pathways+ko00195//Photosynthesis	NP_001140947.1|7.2e-131|cytochrome b6-f complex iron-sulfur subunit [Zea mays]	GO:0008152//metabolic process;GO:0015979//photosynthesis;GO:0009987//cellular process;GO:0044237//cellular metabolic process;GO:0042651//thylakoid membrane;GO:0005623//cell;GO:0044425//membrane part;GO:0044424//intracellular part;GO:0016021//integral component of membrane;GO:0071944//cell periphery;GO:0005622//intracellular;GO:0005886//plasma membrane;GO:0044464//cell part;GO:0034357//photosynthe…

## Sheet: Sheet3
Gene ID	Gene name	log2(CK_PGA_D/CK_D)	Qvalue(CK_D-vs-CK_PGA_D)	Pvalue(CK_D-vs-CK_PGA_D)	Kegg Orthology	Nr	GO
Zm00001d000117		1.84681	7.72519e-06	3.39528e-05	K19892//glucan endo-1,3-beta-glucosidase 4 [EC:3.2.1.39]+ko00500//Starch and sucrose metabolism;K19891//glucan endo-1,3-beta-glucosidase 1/2/3 [EC:3.2.1.39]+ko00500//Starch and sucrose metabolism;K19892//glucan endo-1,3-beta-glucosidase 4 [EC:3.2.1.39]+ko00500//Starch and sucrose metabolism;K19891//glucan endo-1,3-beta-glucosidase 1/2/3 [EC:3.2.1.39]+ko00500//Starch and sucrose metabolism	ONM62991.1|1.8e-219|Glucan endo-13-beta-glucosidase 14 [Zea mays]	GO:0005975//carbohydrate metabolic process;GO:0008152//metabolic process;GO:0071704//organic substance metabolic process;GO:0044238//primary metabolic process;GO:0016798//hydrolase activity, acting on glycosyl bonds;GO:0016787//hydrolase activity;GO:0003824//catalytic activity;GO:0004553//hydrolase activity, hydrolyzing O-glycosyl compounds;
Zm00001d001941		1.90738	6.16527e-87	9.82007e-87	K01193//beta-fructofuranosidase [EC:3.2.1.26]+ko01100//Metabolic pathways+ko00052//Galactose metabolism+ko00500//Starch and sucrose metabolism	ONM12534.1|0.0e+00|invertase cell wall4 [Zea mays]	GO:0044238//primary metabolic process;GO:0005975//carbohydrate metabolic process;GO:0071704//organic substance metabolic process;GO:0008152//metabolic process;GO:0003824//catalytic activity;GO:0016787//hydrolase activity;GO:0004553//hydrolase activity, hydrolyzing O-glycosyl compounds;GO:0004564//beta-fructofuranosidase activity;GO:0016798//hydrolase activity, acting on glycosyl bonds;
Zm00001d002421		1.35049	3.25362e-19	9.97035e-19	K01176//alpha-amylase [EC:3.2.1.1]+ko01100//Metabolic pathways+ko00500//Starch and sucrose metabolism	ONM14274.1|0.0e+00|Pentatricopeptide repeat-containing protein chloroplastic [Zea mays]	GO:0000959//mitochondrial RNA metabolic process;GO:0034641//cellular nitrogen compound metabolic process;GO:0009451//RNA modification;GO:0008152//metabolic process;GO:0080156//mitochondrial mRNA modification;GO:1901360//organic cyclic compound metabolic process;GO:0071704//organic substance metabolic process;GO:0043170//macromolecule metabolic process;GO:1900864//mitochondrial RNA modification;GO…
Zm00001d002467		3.948	4.89405e-41	1.12418e-40	K18757//la-related protein 1;K01188//beta-glucosidase [EC:3.2.1.21]+ko01100//Metabolic pathways+ko00500//Starch and sucrose metabolism+ko01110//Biosynthesis of secondary metabolites+ko00460//Cyanoamino acid metabolism+ko00940//Phenylpropanoid biosynthesis;K07748//sterol-4alpha-carboxylate 3-dehydrogenase (decarboxylating) [EC:1.1.1.170]+ko01100//Metabolic pathways+ko00100//Steroid biosynthesis;K1…	ONM14496.1|3.7e-228|General transcription factor 2-related zinc finger protein [Zea mays]	GO:0005488//binding;GO:0005515//protein binding;GO:0046983//protein dimerization activity;
Zm00001d003310		2.47442	4.73658e-12	1.68071e-11	K19891//glucan endo-1,3-beta-glucosidase 1/2/3 [EC:3.2.1.39]+ko00500//Starch and sucrose metabolism;K19892//glucan endo-1,3-beta-glucosidase 4 [EC:3.2.1.39]+ko00500//Starch and sucrose metabolism;K19892//glucan endo-1,3-beta-glucosidase 4 [EC:3.2.1.39]+ko00500//Starch and sucrose metabolism;K19891//glucan endo-1,3-beta-glucosidase 1/2/3 [EC:3.2.1.39]+ko00500//Starch and sucrose metabolism	ONM16723.1|1.9e-207|hypothetical protein ZEAMMB73_Zm00001d003310 [Zea mays]
Zm00001d005658		1.23835	5.62019e-17	1.79359e-16	K01087//trehalose 6-phosphate phosphatase [EC:3.1.3.12]+ko01100//Metabolic pathways+ko00500//Starch and sucrose metabolism	ACR35276.1|4.5e-226|unknown [Zea mays]	GO:0005992//trehalose biosynthetic process;GO:0009058//biosynthetic process;GO:0009987//cellular process;GO:0008152//metabolic process;GO:0005984//disaccharide metabolic process;GO:0016051//carbohydrate biosynthetic process;GO:0009311//oligosaccharide metabolic process;GO:1901576//organic substance biosynthetic process;GO:0005991//trehalose metabolic process;GO:0005975//carbohydrate metabolic pro…
Zm00001d005949		2.40164	3.80878e-08	1.51779e-07	K01214//isoamylase [EC:3.2.1.68]+ko01100//Metabolic pathways+ko00500//Starch and sucrose metabolism+ko01110//Biosynthesis of secondary metabolites	ONM22400.1|8.2e-161|Isoamylase 3 chloroplastic [Zea mays]	GO:0005975//carbohydrate metabolic process;GO:0008152//metabolic process;GO:0071704//organic substance metabolic process;GO:0044238//primary metabolic process;GO:0016787//hydrolase activity;GO:0016798//hydrolase activity, acting on glycosyl bonds;GO:0003824//catalytic activity;GO:0004553//hydrolase activity, hydrolyzing O-glycosyl compounds;
Zm00001d006539		6.32113	0	0	K01177//beta-amylase [EC:3.2.1.2]+ko00500//Starch and sucrose metabolism	NP_001168436.1|0.0e+00|beta-amylase [Zea mays]	GO:1901575//organic substance catabolic process;GO:0009056//catabolic process;GO:0008152//metabolic process;GO:0005975//carbohydrate metabolic process;GO:0044238//primary metabolic process;GO:0071704//organic substance metabolic process;GO:0043170//macromolecule metabolic process;GO:0000272//polysaccharide catabolic process;GO:0016052//carbohydrate catabolic process;GO:0005976//polysaccharide met…
Zm00001d007896		4.36985	2.91358e-216	2.5956e-216	K19893//glucan endo-1,3-beta-glucosidase 5/6 [EC:3.2.1.39]+ko00500//Starch and sucrose metabolism;K15429//tRNA (guanine37-N1)-methyltransferase [EC:2.1.1.228]	NP_001130924.1|7.1e-285|putative O-Glycosyl hydrolase superfamily protein precursor [Zea mays]	GO:0071704//organic substance metabolic process;GO:0008152//metabolic process;GO:0044238//primary metabolic process;GO:0005975//carbohydrate metabolic process;GO:0046658//anchored component of plasma membrane;GO:0031226//intrinsic component of plasma membrane;GO:0071944//cell periphery;GO:0044464//cell part;GO:0005886//plasma membrane;GO:0044425//membrane part;GO:0016020//membrane;GO:0005623//cel…
Zm00001d009016		1.14586	2.14798e-133	2.63525e-133	K01177//beta-amylase [EC:3.2.1.2]+ko00500//Starch and sucrose metabolism;K01177//beta-amylase [EC:3.2.1.2]+ko00500//Starch and sucrose metabolism	NP_001132696.1|0.0e+00|uncharacterized protein LOC100194176 [Zea mays]	GO:0044238//primary metabolic process;GO:0000272//polysaccharide catabolic process;GO:1901575//organic substance catabolic process;GO:0005976//polysaccharide metabolic process;GO:0009056//catabolic process;GO:0043170//macromolecule metabolic process;GO:0008152//metabolic process;GO:0016052//carbohydrate catabolic process;GO:0005975//carbohydrate metabolic process;GO:0071704//organic substance met…
Zm00001d010801		1.83865	8.83405e-06	3.89617e-05	K00695//sucrose synthase [EC:2.4.1.13]+ko01100//Metabolic pathways+ko00500//Starch and sucrose metabolism	AQK94988.1|2.6e-142|Sucrose synthase 3 [Zea mays]	GO:0005984//disaccharide metabolic process;GO:0044237//cellular metabolic process;GO:0008152//metabolic process;GO:0044262//cellular carbohydrate metabolic process;GO:0044238//primary metabolic process;GO:0005985//sucrose metabolic process;GO:0071704//organic substance metabolic process;GO:0005975//carbohydrate metabolic process;GO:0009311//oligosaccharide metabolic process;GO:0009987//cellular p…
Zm00001d011759		5.5086	1.62032e-07	6.62744e-07	K16055//trehalose 6-phosphate synthase/phosphatase [EC:2.4.1.15 3.1.3.12]+ko01100//Metabolic pathways+ko00500//Starch and sucrose metabolism	XP_002456290.1|0.0e+00|probable alpha,alpha-trehalose-phosphate synthase [UDP-forming] 7 [Sorghum bicolor]	GO:0009312//oligosaccharide biosynthetic process;GO:0005975//carbohydrate metabolic process;GO:0071704//organic substance metabolic process;GO:0008152//metabolic process;GO:0044237//cellular metabolic process;GO:0009058//biosynthetic process;GO:0016051//carbohydrate biosynthetic process;GO:0044262//cellular carbohydrate metabolic process;GO:0034637//cellular carbohydrate biosynthetic process;GO:0…
Zm00001d011901		5.18058	0	0	K08903//photosystem II 13kDa protein+ko01100//Metabolic pathways+ko00195//Photosynthesis;K08903//photosystem II 13kDa protein+ko01100//Metabolic pathways+ko00195//Photosynthesis;K08903//photosystem II 13kDa protein+ko01100//Metabolic pathways+ko00195//Photosynthesis;K01176//alpha-amylase [EC:3.2.1.1]+ko01100//Metabolic pathways+ko00500//Starch and sucrose metabolism;K17710//pentatricopeptide repe…	AQK98278.1|2.0e-159|Tetratricopeptide repeat (TPR)-like superfamily protein [Zea mays]	GO:0044238//primary metabolic process;GO:1901360//organic cyclic compound metabolic process;GO:0034641//cellular nitrogen compound metabolic process;GO:0046483//heterocycle metabolic process;GO:0006139//nucleobase-containing compound metabolic process;GO:0006807//nitrogen compound metabolic process;GO:0043412//macromolecule modification;GO:0009987//cellular process;GO:0009451//RNA modification;GO…
Zm00001d012036		5.16156	0	0	K00696//sucrose-phosphate synthase [EC:2.4.1.14]+ko01100//Metabolic pathways+ko00500//Starch and sucrose metabolism;K00696//sucrose-phosphate synthase [EC:2.4.1.14]+ko01100//Metabolic pathways+ko00500//Starch and sucrose metabolism	AQK98682.1|0.0e+00|Sucrose-phosphate synthase [Zea mays]	GO:0005975//carbohydrate metabolic process;GO:0005985//sucrose metabolic process;GO:1901576//organic substance biosynthetic process;GO:0044249//cellular biosynthetic process;GO:0008152//metabolic process;GO:0009312//oligosaccharide biosynthetic process;GO:0046351//disaccharide biosynthetic process;GO:0016051//carbohydrate biosynthetic process;GO:0009058//biosynthetic process;GO:0044238//primary m…
Zm00001d012159		1.22915	1.79196e-77	3.03294e-77	K01188//beta-glucosidase [EC:3.2.1.21]+ko01100//Metabolic pathways+ko00500//Starch and sucrose metabolism+ko01110//Biosynthesis of secondary metabolites+ko00460//Cyanoamino acid metabolism+ko00940//Phenylpropanoid biosynthesis;K01188//beta-glucosidase [EC:3.2.1.21]+ko01100//Metabolic pathways+ko00500//Starch and sucrose metabolism+ko01110//Biosynthesis of secondary metabolites+ko00460//Cyanoamino…	NP_001345316.1|3.6e-289|uncharacterized protein LOC100381862 [Zea mays]	GO:0071281//cellular response to iron ion;GO:0071369//cellular response to ethylene stimulus;GO:0050896//response to stimulus;GO:1901699//cellular response to nitrogen compound;GO:0009725//response to hormone;GO:0009723//response to ethylene;GO:0006950//response to stress;GO:0002376//immune system process;GO:0033554//cellular response to stress;GO:0050789//regulation of biological process;GO:0044…
Zm00001d013295		2.0638	8.82166e-208	8.10504e-208	K00706//1,3-beta-glucan synthase [EC:2.4.1.34]+ko00500//Starch and sucrose metabolism;K00344//NADPH2:quinone reductase [EC:1.6.5.5];K22020//mucin-19	NP_001140958.1|1.2e-148|photosystem I assembly factor PSA3, chloroplastic [Zea mays]	GO:0015979//photosynthesis;GO:0071840//cellular component organization or biogenesis;GO:0044085//cellular component biogenesis;GO:0009987//cellular process;GO:0048564//photosystem I assembly;GO:0044237//cellular metabolic process;GO:0065003//protein-containing complex assembly;GO:0016043//cellular component organization;GO:0019684//photosynthesis, light reaction;GO:0034622//cellular protein-conta…
Zm00001d014487		1.05321	2.87465e-28	7.66961e-28	K10691//E3 ubiquitin-protein ligase UBR4 [EC:2.3.2.27];K00679//phospholipid:diacylglycerol acyltransferase [EC:2.3.1.158]+ko01100//Metabolic pathways+ko00561//Glycerolipid metabolism;K14209//solute carrier family 36 (proton-coupled amino acid transporter);K01188//beta-glucosidase [EC:3.2.1.21]+ko01100//Metabolic pathways+ko00500//Starch and sucrose metabolism+ko01110//Biosynthesis of secondary me…	XP_002438873.2|5.9e-175|GDSL esterase/lipase At2g42990 [Sorghum bicolor]	GO:0016787//hydrolase activity;GO:0016788//hydrolase activity, acting on ester bonds;GO:0003824//catalytic activity;
Zm00001d014489		1.96447	1.81836e-23	5.18953e-23	K01188//beta-glucosidase [EC:3.2.1.21]+ko01100//Metabolic pathways+ko00500//Starch and sucrose metabolism+ko01110//Biosynthesis of secondary metabolites+ko00460//Cyanoamino acid metabolism+ko00940//Phenylpropanoid biosynthesis;K01188//beta-glucosidase [EC:3.2.1.21]+ko01100//Metabolic pathways+ko00500//Starch and sucrose metabolism+ko01110//Biosynthesis of secondary metabolites+ko00460//Cyanoamino…	AQK66369.1|6.7e-299|Putative beta-glucosidase 41 [Zea mays]	GO:0071704//organic substance metabolic process;GO:0005975//carbohydrate metabolic process;GO:0008152//metabolic process;GO:0044238//primary metabolic process;GO:0044464//cell part;GO:0005618//cell wall;GO:0030312//external encapsulating structure;GO:0005623//cell;GO:0009505//plant-type cell wall;GO:0071944//cell periphery;GO:0008422//beta-glucosidase activity;GO:0102483//scopolin beta-glucosidas…
Zm00001d014820		3.18667	1.07909e-90	1.67633e-90	K10691//E3 ubiquitin-protein ligase UBR4 [EC:2.3.2.27];K00679//phospholipid:diacylglycerol acyltransferase [EC:2.3.1.158]+ko01100//Metabolic pathways+ko00561//Glycerolipid metabolism;K14209//solute carrier family 36 (proton-coupled amino acid transporter);K01188//beta-glucosidase [EC:3.2.1.21]+ko01100//Metabolic pathways+ko00500//Starch and sucrose metabolism+ko01110//Biosynthesis of secondary me…	AQK67261.1|5.1e-247|GDSL esterase/lipase [Zea mays]	GO:0016787//hydrolase activity;GO:0016788//hydrolase activity, acting on ester bonds;GO:0003824//catalytic activity;
Zm00001d015101		3.15496	1.69686e-142	1.9968e-142	K03452//magnesium/proton exchanger;K01176//alpha-amylase [EC:3.2.1.1]+ko01100//Metabolic pathways+ko00500//Starch and sucrose metabolism;K06180//23S rRNA pseudouridine1911/1915/1917 synthase [EC:5.4.99.23];K22020//mucin-19	NP_001168407.1|2.1e-110|uncharacterized protein LOC100382176 [Zea mays]	GO:0008152//metabolic process;GO:0016070//RNA metabolic process;GO:0006725//cellular aromatic compound metabolic process;GO:0090304//nucleic acid metabolic process;GO:0071704//organic substance metabolic process;GO:0006807//nitrogen compound metabolic process;GO:1901360//organic cyclic compound metabolic process;GO:0006139//nucleobase-containing compound metabolic process;GO:0009987//cellular pro…
Zm00001d016690		3.8859	9.68486e-100	1.42388e-99	K01176//alpha-amylase [EC:3.2.1.1]+ko01100//Metabolic pathways+ko00500//Starch and sucrose metabolism	XP_008645746.1|0.0e+00|pentatricopeptide repeat-containing protein At1g03540 [Zea mays]	GO:0016070//RNA metabolic process;GO:0043412//macromolecule modification;GO:0006807//nitrogen compound metabolic process;GO:0071704//organic substance metabolic process;GO:0009451//RNA modification;GO:0044238//primary metabolic process;GO:0044237//cellular metabolic process;GO:0006139//nucleobase-containing compound metabolic process;GO:0008152//metabolic process;GO:0046483//heterocycle metabolic…
Zm00001d017110		2.02943	3.71025e-09	1.42575e-08	K16055//trehalose 6-phosphate synthase/phosphatase [EC:2.4.1.15 3.1.3.12]+ko01100//Metabolic pathways+ko00500//Starch and sucrose metabolism;K16055//trehalose 6-phosphate synthase/phosphatase [EC:2.4.1.15 3.1.3.12]+ko01100//Metabolic pathways+ko00500//Starch and sucrose metabolism;K16055//trehalose 6-phosphate synthase/phosphatase [EC:2.4.1.15 3.1.3.12]+ko01100//Metabolic pathways+ko00500//Starch…	XP_021314824.1|0.0e+00|uncharacterized membrane protein At3g27390 isoform X1 [Sorghum bicolor]	GO:0044425//membrane part;GO:0016021//integral component of membrane;GO:0031224//intrinsic component of membrane;GO:0016020//membrane;
Zm00001d018791		3.24927	0	0	K14209//solute carrier family 36 (proton-coupled amino acid transporter);K10691//E3 ubiquitin-protein ligase UBR4 [EC:2.3.2.27];K00679//phospholipid:diacylglycerol acyltransferase [EC:2.3.1.158]+ko01100//Metabolic pathways+ko00561//Glycerolipid metabolism;K01188//beta-glucosidase [EC:3.2.1.21]+ko01100//Metabolic pathways+ko00500//Starch and sucrose metabolism+ko01110//Biosynthesis of secondary me…	NP_001150585.1|6.6e-225|anther-specific proline-rich protein APG [Zea mays]	GO:0016788//hydrolase activity, acting on ester bonds;GO:0016787//hydrolase activity;GO:0003824//catalytic activity;
Zm00001d018988		2.05542	1.20379e-06	5.09937e-06	K00700//1,4-alpha-glucan branching enzyme [EC:2.4.1.18]+ko01100//Metabolic pathways+ko00500//Starch and sucrose metabolism+ko01110//Biosynthesis of secondary metabolites;K22913//phosphatidylinositol 3,5-bisphosphate 5-phosphatase [EC:3.1.3.-]+ko01100//Metabolic pathways+ko00562//Inositol phosphate metabolism	ONM51885.1|6.8e-35|Associate of C-myc [Zea mays]	GO:0019219//regulation of nucleobase-containing compound metabolic process;GO:0019222//regulation of metabolic process;GO:0060255//regulation of macromolecule metabolic process;GO:0050789//regulation of biological process;GO:0031326//regulation of cellular biosynthetic process;GO:0031323//regulation of cellular metabolic process;GO:0051171//regulation of nitrogen compound metabolic process;GO:190…
Zm00001d019855		2.37735	8.98506e-05	0.000419376	K10691//E3 ubiquitin-protein ligase UBR4 [EC:2.3.2.27];K00679//phospholipid:diacylglycerol acyltransferase [EC:2.3.1.158]+ko01100//Metabolic pathways+ko00561//Glycerolipid metabolism;K14209//solute carrier family 36 (proton-coupled amino acid transporter);K01188//beta-glucosidase [EC:3.2.1.21]+ko01100//Metabolic pathways+ko00500//Starch and sucrose metabolism+ko01110//Biosynthesis of secondary me…	PWZ13889.1|1.3e-190|GDSL esterase/lipase [Zea mays]	GO:0003824//catalytic activity;GO:0016787//hydrolase activity;GO:0016788//hydrolase activity, acting on ester bonds;
Zm00001d021298		2.79239	2.55563e-05	0.000115309	K19891//glucan endo-1,3-beta-glucosidase 1/2/3 [EC:3.2.1.39]+ko00500//Starch and sucrose metabolism	NP_001150185.1|6.8e-197|glucan endo-1,3-beta-glucosidase, acidic isoform precursor [Zea mays]	GO:0008152//metabolic process;GO:0044238//primary metabolic process;GO:0005975//carbohydrate metabolic process;GO:0071704//organic substance metabolic process;GO:0046658//anchored component of plasma membrane;GO:0044464//cell part;GO:0005623//cell;GO:0031224//intrinsic component of membrane;GO:0016020//membrane;GO:0071944//cell periphery;GO:0044459//plasma membrane part;GO:0031225//anchored compo…
Zm00001d021690		1.09965	6.5864e-40	1.53129e-39	K19891//glucan endo-1,3-beta-glucosidase 1/2/3 [EC:3.2.1.39]+ko00500//Starch and sucrose metabolism	ONM58034.1|0.0e+00|Hydrolase, hydrolyzing O-glycosyl compounds [Zea mays]	GO:0044238//primary metabolic process;GO:0071704//organic substance metabolic process;GO:0005975//carbohydrate metabolic process;GO:0008152//metabolic process;GO:0031225//anchored component of membrane;GO:0031226//intrinsic component of plasma membrane;GO:0044425//membrane part;GO:0044459//plasma membrane part;GO:0044464//cell part;GO:0016020//membrane;GO:0005886//plasma membrane;GO:0005623//cell…
Zm00001d021702		3.58688	0	0	K01177//beta-amylase [EC:3.2.1.2]+ko00500//Starch and sucrose metabolism	XP_015644700.1|7.4e-258|beta-amylase [Oryza sativa Japonica Group]	GO:0005975//carbohydrate metabolic process;GO:0071704//organic substance metabolic process;GO:0008152//metabolic process;GO:1901575//organic substance catabolic process;GO:0009057//macromolecule catabolic process;GO:0044238//primary metabolic process;GO:0043170//macromolecule metabolic process;GO:0009056//catabolic process;GO:0005976//polysaccharide metabolic process;GO:0016052//carbohydrate cata…
Zm00001d022242		1.47405	5.7279e-144	6.68011e-144	K19892//glucan endo-1,3-beta-glucosidase 4 [EC:3.2.1.39]+ko00500//Starch and sucrose metabolism;K19892//glucan endo-1,3-beta-glucosidase 4 [EC:3.2.1.39]+ko00500//Starch and sucrose metabolism;K19892//glucan endo-1,3-beta-glucosidase 4 [EC:3.2.1.39]+ko00500//Starch and sucrose metabolism	XP_008651489.1|2.5e-117|uncharacterized protein LOC100283720 isoform X1 [Zea mays]
Zm00001d023984		1.93287	0	0	K00679//phospholipid:diacylglycerol acyltransferase [EC:2.3.1.158]+ko01100//Metabolic pathways+ko00561//Glycerolipid metabolism;K10691//E3 ubiquitin-protein ligase UBR4 [EC:2.3.2.27];K14209//solute carrier family 36 (proton-coupled amino acid transporter);K01188//beta-glucosidase [EC:3.2.1.21]+ko01100//Metabolic pathways+ko00500//Starch and sucrose metabolism+ko01110//Biosynthesis of secondary me…	NP_001130085.1|2.8e-223|uncharacterized protein LOC100191178 precursor [Zea mays]	GO:0016788//hydrolase activity, acting on ester bonds;GO:0003824//catalytic activity;GO:0016787//hydrolase activity;
Zm00001d025468		5.59975	1.11814e-13	3.82613e-13	K01176//alpha-amylase [EC:3.2.1.1]+ko01100//Metabolic pathways+ko00500//Starch and sucrose metabolism	XP_020401574.1|0.0e+00|putative pentatricopeptide repeat-containing protein At5g08490 [Zea mays]	GO:0009415//response to water;GO:0008152//metabolic process;GO:0010035//response to inorganic substance;GO:0044238//primary metabolic process;GO:0090304//nucleic acid metabolic process;GO:0001101//response to acid chemical;GO:0006725//cellular aromatic compound metabolic process;GO:0046483//heterocycle metabolic process;GO:0016070//RNA metabolic process;GO:0034641//cellular nitrogen compound meta…
Zm00001d025764		3.68214	0.00013034	0.000615007	K01179//endoglucanase [EC:3.2.1.4]+ko01100//Metabolic pathways+ko00500//Starch and sucrose metabolism	NP_001288520.1|0.0e+00|endoglucanase 12-like [Zea mays]	GO:0044238//primary metabolic process;GO:0043170//macromolecule metabolic process;GO:0009987//cellular process;GO:0008152//metabolic process;GO:0030243//cellulose metabolic process;GO:1901575//organic substance catabolic process;GO:0044247//cellular polysaccharide catabolic process;GO:0009057//macromolecule catabolic process;GO:0044237//cellular metabolic process;GO:0071704//organic substance met…
Zm00001d026712		3.26766	1.12004e-186	1.11154e-186	K01179//endoglucanase [EC:3.2.1.4]+ko01100//Metabolic pathways+ko00500//Starch and sucrose metabolism	RLM65782.1|0.0e+00|endoglucanase 12 [Panicum miliaceum]	GO:0044248//cellular catabolic process;GO:0051273//beta-glucan metabolic process;GO:0030245//cellulose catabolic process;GO:0005976//polysaccharide metabolic process;GO:0044260//cellular macromolecule metabolic process;GO:0071554//cell wall organization or biogenesis;GO:0044247//cellular polysaccharide catabolic process;GO:0044264//cellular polysaccharide metabolic process;GO:0044237//cellular me…
Zm00001d028199		4.79239	2.93626e-05	0.000133087	K01188//beta-glucosidase [EC:3.2.1.21]+ko01100//Metabolic pathways+ko00500//Starch and sucrose metabolism+ko01110//Biosynthesis of secondary metabolites+ko00460//Cyanoamino acid metabolism+ko00940//Phenylpropanoid biosynthesis;K01188//beta-glucosidase [EC:3.2.1.21]+ko01100//Metabolic pathways+ko00500//Starch and sucrose metabolism+ko01110//Biosynthesis of secondary metabolites+ko00460//Cyanoamino…	ONL94969.1|1.5e-295|Beta-glucosidase 40 [Zea mays]	GO:0005975//carbohydrate metabolic process;GO:0071704//organic substance metabolic process;GO:0044238//primary metabolic process;GO:0008152//metabolic process;GO:0080083//beta-gentiobiose beta-glucosidase activity;GO:0016798//hydrolase activity, acting on glycosyl bonds;GO:0004553//hydrolase activity, hydrolyzing O-glycosyl compounds;GO:0015925//galactosidase activity;GO:0003824//catalytic activi…
Zm00001d028331		2.95633	1.48932e-281	1.09208e-281	K19891//glucan endo-1,3-beta-glucosidase 1/2/3 [EC:3.2.1.39]+ko00500//Starch and sucrose metabolism	ONL95670.1|1.5e-301|Glucan endo-13-beta-glucosidase 7 [Zea mays]	GO:0071704//organic substance metabolic process;GO:0005975//carbohydrate metabolic process;GO:0044238//primary metabolic process;GO:0008152//metabolic process;GO:0031225//anchored component of membrane;GO:0031226//intrinsic component of plasma membrane;GO:0016021//integral component of membrane;GO:0031224//intrinsic component of membrane;GO:0044464//cell part;GO:0016020//membrane;GO:0005886//plas…
Zm00001d029583		1.26478	1.06633e-63	1.99893e-63	K01188//beta-glucosidase [EC:3.2.1.21]+ko01100//Metabolic pathways+ko00500//Starch and sucrose metabolism+ko01110//Biosynthesis of secondary metabolites+ko00460//Cyanoamino acid metabolism+ko00940//Phenylpropanoid biosynthesis	NP_001151303.1|4.2e-160|polygalacturonase inhibitor 1 precursor [Zea mays]
Zm00001d030070		1.72822	8.36608e-06	3.68518e-05	K03452//magnesium/proton exchanger;K01176//alpha-amylase [EC:3.2.1.1]+ko01100//Metabolic pathways+ko00500//Starch and sucrose metabolism	ONM00128.1|2.0e-93|hypothetical protein ZEAMMB73_Zm00001d030070 [Zea mays]	GO:0006725//cellular aromatic compound metabolic process;GO:0044237//cellular metabolic process;GO:0043170//macromolecule metabolic process;GO:0034641//cellular nitrogen compound metabolic process;GO:0009451//RNA modification;GO:0090304//nucleic acid metabolic process;GO:0008152//metabolic process;GO:0009987//cellular process;GO:0006807//nitrogen compound metabolic process;GO:0006139//nucleobase-…
Zm00001d032981		1.60284	1.3751e-32	3.46499e-32	K04733//interleukin-1 receptor-associated kinase 4 [EC:2.7.11.1];K06133//4'-phosphopantetheinyl transferase [EC:2.7.8.-]+ko00770//Pantothenate and CoA biosynthesis;K01214//isoamylase [EC:3.2.1.68]+ko01100//Metabolic pathways+ko00500//Starch and sucrose metabolism+ko01110//Biosynthesis of secondary metabolites;K06892//feruloyl-CoA ortho-hydroxylase [EC:1.14.11.-]+ko01110//Biosynthesis of secondary…	ONM06538.1|1.2e-300|IQ domain-containing protein IQM2 [Zea mays]
Zm00001d033079		1.15215	4.50138e-08	1.79832e-07	K00679//phospholipid:diacylglycerol acyltransferase [EC:2.3.1.158]+ko01100//Metabolic pathways+ko00561//Glycerolipid metabolism;K14209//solute carrier family 36 (proton-coupled amino acid transporter);K10691//E3 ubiquitin-protein ligase UBR4 [EC:2.3.2.27];K01188//beta-glucosidase [EC:3.2.1.21]+ko01100//Metabolic pathways+ko00500//Starch and sucrose metabolism+ko01110//Biosynthesis of secondary me…	ONM06719.1|5.3e-208|GDSL esterase/lipase [Zea mays]	GO:0016788//hydrolase activity, acting on ester bonds;GO:0016787//hydrolase activity;GO:0003824//catalytic activity;
Zm00001d033650		1.5657	4.62922e-27	1.2571e-26	K05350//beta-glucosidase [EC:3.2.1.21]+ko01100//Metabolic pathways+ko00500//Starch and sucrose metabolism+ko01110//Biosynthesis of secondary metabolites+ko00460//Cyanoamino acid metabolism+ko00940//Phenylpropanoid biosynthesis;K05350//beta-glucosidase [EC:3.2.1.21]+ko01100//Metabolic pathways+ko00500//Starch and sucrose metabolism+ko01110//Biosynthesis of secondary metabolites+ko00460//Cyanoamino…	XP_004982055.1|8.8e-262|beta-glucosidase 7 isoform X1 [Setaria italica]	GO:0044238//primary metabolic process;GO:0005975//carbohydrate metabolic process;GO:0008152//metabolic process;GO:0071704//organic substance metabolic process;GO:0003824//catalytic activity;GO:0015926//glucosidase activity;GO:0016787//hydrolase activity;GO:0004553//hydrolase activity, hydrolyzing O-glycosyl compounds;GO:0016798//hydrolase activity, acting on glycosyl bonds;GO:0008422//beta-glucos…
Zm00001d033917		2.21108	0	0	K01179//endoglucanase [EC:3.2.1.4]+ko01100//Metabolic pathways+ko00500//Starch and sucrose metabolism	NP_001151770.2|0.0e+00|endo-1,4-beta-glucanase Cel1 [Zea mays]	GO:0044275//cellular carbohydrate catabolic process;GO:0043170//macromolecule metabolic process;GO:0071704//organic substance metabolic process;GO:1901575//organic substance catabolic process;GO:0009251//glucan catabolic process;GO:0051275//beta-glucan catabolic process;GO:0009987//cellular process;GO:0030245//cellulose catabolic process;GO:0044042//glucan metabolic process;GO:0008152//metabolic …
Zm00001d034015		1.89272	1.1772e-205	1.09073e-205	K05349//beta-glucosidase [EC:3.2.1.21]+ko01100//Metabolic pathways+ko00500//Starch and sucrose metabolism+ko01110//Biosynthesis of secondary metabolites+ko00460//Cyanoamino acid metabolism+ko00940//Phenylpropanoid biosynthesis;K01188//beta-glucosidase [EC:3.2.1.21]+ko01100//Metabolic pathways+ko00500//Starch and sucrose metabolism+ko01110//Biosynthesis of secondary metabolites+ko00460//Cyanoamino…	NP_001130296.1|0.0e+00|exoglucanase 1 precursor [Zea mays]	GO:0005975//carbohydrate metabolic process;GO:0009251//glucan catabolic process;GO:0044042//glucan metabolic process;GO:0009057//macromolecule catabolic process;GO:0071704//organic substance metabolic process;GO:0005976//polysaccharide metabolic process;GO:0044238//primary metabolic process;GO:0016052//carbohydrate catabolic process;GO:0009056//catabolic process;GO:1901575//organic substance cata…
Zm00001d034537		1.84397	2.09577e-09	7.99257e-09	K01193//beta-fructofuranosidase [EC:3.2.1.26]+ko01100//Metabolic pathways+ko00052//Galactose metabolism+ko00500//Starch and sucrose metabolism;K01193//beta-fructofuranosidase [EC:3.2.1.26]+ko01100//Metabolic pathways+ko00052//Galactose metabolism+ko00500//Starch and sucrose metabolism;K01193//beta-fructofuranosidase [EC:3.2.1.26]+ko01100//Metabolic pathways+ko00052//Galactose metabolism+ko00500//…	ONM10526.1|2.2e-89|hypothetical protein ZEAMMB73_Zm00001d034537 [Zea mays]	GO:0044425//membrane part;GO:0031224//intrinsic component of membrane;GO:0016020//membrane;GO:0016021//integral component of membrane;GO:0097159//organic cyclic compound binding;GO:1901363//heterocyclic compound binding;GO:0005488//binding;GO:0003676//nucleic acid binding;
Zm00001d034917		3.98174	0	0	K14209//solute carrier family 36 (proton-coupled amino acid transporter);K00679//phospholipid:diacylglycerol acyltransferase [EC:2.3.1.158]+ko01100//Metabolic pathways+ko00561//Glycerolipid metabolism;K10691//E3 ubiquitin-protein ligase UBR4 [EC:2.3.2.27];K01188//beta-glucosidase [EC:3.2.1.21]+ko01100//Metabolic pathways+ko00500//Starch and sucrose metabolism+ko01110//Biosynthesis of secondary me…	NP_001345474.1|1.2e-218|uncharacterized LOC100192744 [Zea mays]	GO:0016788//hydrolase activity, acting on ester bonds;GO:0003824//catalytic activity;GO:0016787//hydrolase activity;
Zm00001d035324		1.01123	0.00067238	0.00334286	K01193//beta-fructofuranosidase [EC:3.2.1.26]+ko01100//Metabolic pathways+ko00052//Galactose metabolism+ko00500//Starch and sucrose metabolism	AQK78684.1|1.1e-93|hypothetical protein ZEAMMB73_Zm00001d035324 [Zea mays]	GO:0044425//membrane part;GO:0016020//membrane;GO:0016021//integral component of membrane;GO:0031224//intrinsic component of membrane;GO:1901363//heterocyclic compound binding;GO:0005488//binding;GO:0097159//organic cyclic compound binding;GO:0003676//nucleic acid binding;
Zm00001d036175		3.48172	0	0	K00679//phospholipid:diacylglycerol acyltransferase [EC:2.3.1.158]+ko01100//Metabolic pathways+ko00561//Glycerolipid metabolism;K10691//E3 ubiquitin-protein ligase UBR4 [EC:2.3.2.27];K14209//solute carrier family 36 (proton-coupled amino acid transporter);K01188//beta-glucosidase [EC:3.2.1.21]+ko01100//Metabolic pathways+ko00500//Starch and sucrose metabolism+ko01110//Biosynthesis of secondary me…	NP_001140661.1|5.9e-204|uncharacterized protein LOC100272736 precursor [Zea mays]	GO:0005576//extracellular region;GO:0048046//apoplast;GO:0016787//hydrolase activity;GO:0016788//hydrolase activity, acting on ester bonds;GO:0003824//catalytic activity;
Zm00001d038052		7.60694	1.10359e-44	2.44967e-44	K19891//glucan endo-1,3-beta-glucosidase 1/2/3 [EC:3.2.1.39]+ko00500//Starch and sucrose metabolism;K19893//glucan endo-1,3-beta-glucosidase 5/6 [EC:3.2.1.39]+ko00500//Starch and sucrose metabolism	NP_001150348.1|3.9e-189|lichenase-2 precursor [Zea mays]	GO:0005975//carbohydrate metabolic process;GO:0071704//organic substance metabolic process;GO:0044238//primary metabolic process;GO:0008152//metabolic process;GO:0031226//intrinsic component of plasma membrane;GO:0031224//intrinsic component of membrane;GO:0031225//anchored component of membrane;GO:0071944//cell periphery;GO:0044459//plasma membrane part;GO:0046658//anchored component of plasma m…
Zm00001d038728		4.58926	0	0	K16055//trehalose 6-phosphate synthase/phosphatase [EC:2.4.1.15 3.1.3.12]+ko01100//Metabolic pathways+ko00500//Starch and sucrose metabolism;K16055//trehalose 6-phosphate synthase/phosphatase [EC:2.4.1.15 3.1.3.12]+ko01100//Metabolic pathways+ko00500//Starch and sucrose metabolism;K16055//trehalose 6-phosphate synthase/phosphatase [EC:2.4.1.15 3.1.3.12]+ko01100//Metabolic pathways+ko00500//Starch…	AQK87645.1|3.8e-275|trehalose-6-phosphate synthase12 [Zea mays]	GO:0044262//cellular carbohydrate metabolic process;GO:0050896//response to stimulus;GO:0034637//cellular carbohydrate biosynthetic process;GO:0016311//dephosphorylation;GO:0009311//oligosaccharide metabolic process;GO:0009058//biosynthetic process;GO:0051716//cellular response to stimulus;GO:0044237//cellular metabolic process;GO:0005975//carbohydrate metabolic process;GO:0006796//phosphate-cont…
Zm00001d040604		3.22153	4.02033e-27	1.09102e-26	K01188//beta-glucosidase [EC:3.2.1.21]+ko01100//Metabolic pathways+ko00500//Starch and sucrose metabolism+ko01110//Biosynthesis of secondary metabolites+ko00460//Cyanoamino acid metabolism+ko00940//Phenylpropanoid biosynthesis;K18757//la-related protein 1;K13126//polyadenylate-binding protein+ko03015//mRNA surveillance pathway+ko03018//RNA degradation+ko03013//RNA transport	ONM31631.1|3.6e-223|General transcription factor 2-related zinc finger protein [Zea mays]	GO:0005488//binding;GO:0005515//protein binding;GO:0046983//protein dimerization activity;
Zm00001d041776		8.47297	0	0	K01188//beta-glucosidase [EC:3.2.1.21]+ko01100//Metabolic pathways+ko00500//Starch and sucrose metabolism+ko01110//Biosynthesis of secondary metabolites+ko00460//Cyanoamino acid metabolism+ko00940//Phenylpropanoid biosynthesis;K20835//avenacosidase [EC:3.2.1.188]	NP_001127755.1|0.0e+00|dhurrinase-like B-glucosidase [Zea mays]	GO:0005975//carbohydrate metabolic process;GO:0008152//metabolic process;GO:0071704//organic substance metabolic process;GO:0044238//primary metabolic process;GO:0004553//hydrolase activity, hydrolyzing O-glycosyl compounds;GO:0016798//hydrolase activity, acting on glycosyl bonds;GO:0008422//beta-glucosidase activity;GO:0016787//hydrolase activity;GO:0003824//catalytic activity;GO:0015926//glucos…
Zm00001d041777		8.17104	0	0	K01188//beta-glucosidase [EC:3.2.1.21]+ko01100//Metabolic pathways+ko00500//Starch and sucrose metabolism+ko01110//Biosynthesis of secondary metabolites+ko00460//Cyanoamino acid metabolism+ko00940//Phenylpropanoid biosynthesis;K20835//avenacosidase [EC:3.2.1.188];K01188//beta-glucosidase [EC:3.2.1.21]+ko01100//Metabolic pathways+ko00500//Starch and sucrose metabolism+ko01110//Biosynthesis of seco…	XP_008674400.1|0.0e+00|4-hydroxy-7-methoxy-3-oxo-3,4-dihydro-2H-1,4-benzoxazin-2-yl glucoside beta-D-glucosidase 2, chloroplastic-like [Zea mays]	GO:0008152//metabolic process;GO:0044238//primary metabolic process;GO:0071704//organic substance metabolic process;GO:0005975//carbohydrate metabolic process;GO:0015926//glucosidase activity;GO:0003824//catalytic activity;GO:0008422//beta-glucosidase activity;GO:0016787//hydrolase activity;GO:0004553//hydrolase activity, hydrolyzing O-glycosyl compounds;GO:0016798//hydrolase activity, acting on …
Zm00001d042471		3.66775	0	0	K01188//beta-glucosidase [EC:3.2.1.21]+ko01100//Metabolic pathways+ko00500//Starch and sucrose metabolism+ko01110//Biosynthesis of secondary metabolites+ko00460//Cyanoamino acid metabolism+ko00940//Phenylpropanoid biosynthesis;K18757//la-related protein 1;K12524//bifunctional aspartokinase / homoserine dehydrogenase 1 [EC:2.7.2.4 1.1.1.3]+ko00300//Lysine biosynthesis+ko01230//Biosynthesis of amin…	ONM35474.1|0.0e+00|General transcription factor 2-related zinc finger protein [Zea mays]	GO:0005515//protein binding;GO:0046983//protein dimerization activity;GO:0005488//binding;
Zm00001d043110		2.39189	0	0	K01188//beta-glucosidase [EC:3.2.1.21]+ko01100//Metabolic pathways+ko00500//Starch and sucrose metabolism+ko01110//Biosynthesis of secondary metabolites+ko00460//Cyanoamino acid metabolism+ko00940//Phenylpropanoid biosynthesis;K01188//beta-glucosidase [EC:3.2.1.21]+ko01100//Metabolic pathways+ko00500//Starch and sucrose metabolism+ko01110//Biosynthesis of secondary metabolites+ko00460//Cyanoamino…	ONM37028.1|3.1e-73|Beta-glucosidase 11 [Zea mays]	GO:0044238//primary metabolic process;GO:0005975//carbohydrate metabolic process;GO:0071704//organic substance metabolic process;GO:0008152//metabolic process;GO:0004553//hydrolase activity, hydrolyzing O-glycosyl compounds;GO:0008422//beta-glucosidase activity;GO:0016798//hydrolase activity, acting on glycosyl bonds;GO:0003676//nucleic acid binding;GO:0003723//RNA binding;GO:1901363//heterocycli…
Zm00001d043469		1.10806	4.50937e-119	5.96138e-119	K16055//trehalose 6-phosphate synthase/phosphatase [EC:2.4.1.15 3.1.3.12]+ko01100//Metabolic pathways+ko00500//Starch and sucrose metabolism;K16055//trehalose 6-phosphate synthase/phosphatase [EC:2.4.1.15 3.1.3.12]+ko01100//Metabolic pathways+ko00500//Starch and sucrose metabolism;K16055//trehalose 6-phosphate synthase/phosphatase [EC:2.4.1.15 3.1.3.12]+ko01100//Metabolic pathways+ko00500//Starch…	XP_002458490.1|0.0e+00|probable alpha,alpha-trehalose-phosphate synthase [UDP-forming] 7 [Sorghum bicolor]	GO:0009311//oligosaccharide metabolic process;GO:0005991//trehalose metabolic process;GO:0006793//phosphorus metabolic process;GO:0034637//cellular carbohydrate biosynthetic process;GO:0046351//disaccharide biosynthetic process;GO:0005984//disaccharide metabolic process;GO:0005992//trehalose biosynthetic process;GO:0009058//biosynthetic process;GO:0009987//cellular process;GO:1901576//organic sub…
Zm00001d043524		2.60139	1.68131e-174	1.73739e-174	K19891//glucan endo-1,3-beta-glucosidase 1/2/3 [EC:3.2.1.39]+ko00500//Starch and sucrose metabolism;K19891//glucan endo-1,3-beta-glucosidase 1/2/3 [EC:3.2.1.39]+ko00500//Starch and sucrose metabolism;K19892//glucan endo-1,3-beta-glucosidase 4 [EC:3.2.1.39]+ko00500//Starch and sucrose metabolism;K19891//glucan endo-1,3-beta-glucosidase 1/2/3 [EC:3.2.1.39]+ko00500//Starch and sucrose metabolism;K19…	NP_001307273.1|2.0e-262|uncharacterized protein LOC100278152 precursor [Zea mays]	GO:0008152//metabolic process;GO:0044238//primary metabolic process;GO:0005975//carbohydrate metabolic process;GO:0071704//organic substance metabolic process;GO:0005623//cell;GO:0044459//plasma membrane part;GO:0071944//cell periphery;GO:0031225//anchored component of membrane;GO:0031224//intrinsic component of membrane;GO:0044425//membrane part;GO:0005886//plasma membrane;GO:0046658//anchored c…
Zm00001d044275		2.38713	1.33794e-16	4.30255e-16	K12524//bifunctional aspartokinase / homoserine dehydrogenase 1 [EC:2.7.2.4 1.1.1.3]+ko00300//Lysine biosynthesis+ko01230//Biosynthesis of amino acids+ko01100//Metabolic pathways+ko01110//Biosynthesis of secondary metabolites+ko00261//Monobactam biosynthesis+ko00260//Glycine, serine and threonine metabolism+ko00270//Cysteine and methionine metabolism;K02925//large subunit ribosomal protein L3e+ko…	ONM40617.1|5.0e-294|General transcription factor 2-related zinc finger protein [Zea mays]	GO:0005488//binding;GO:0005515//protein binding;GO:0046983//protein dimerization activity;
Zm00001d044744		1.34675	3.27251e-05	0.000148679	K01179//endoglucanase [EC:3.2.1.4]+ko01100//Metabolic pathways+ko00500//Starch and sucrose metabolism	NP_001288403.1|0.0e+00|endoglucanase 16-like precursor [Zea mays]	GO:0044262//cellular carbohydrate metabolic process;GO:0044264//cellular polysaccharide metabolic process;GO:0030245//cellulose catabolic process;GO:0009987//cellular process;GO:1901575//organic substance catabolic process;GO:0009251//glucan catabolic process;GO:0009056//catabolic process;GO:0005976//polysaccharide metabolic process;GO:0006073//cellular glucan metabolic process;GO:0044238//primar…
Zm00001d046595		1.37509	5.06861e-67	9.24418e-67	K00696//sucrose-phosphate synthase [EC:2.4.1.14]+ko01100//Metabolic pathways+ko00500//Starch and sucrose metabolism;K00696//sucrose-phosphate synthase [EC:2.4.1.14]+ko01100//Metabolic pathways+ko00500//Starch and sucrose metabolism;K00696//sucrose-phosphate synthase [EC:2.4.1.14]+ko01100//Metabolic pathways+ko00500//Starch and sucrose metabolism;K00696//sucrose-phosphate synthase [EC:2.4.1.14]+ko…	NP_001340799.1|1.0e-225|uncharacterized protein LOC100275248 [Zea mays]	GO:0044238//primary metabolic process;GO:0005985//sucrose metabolic process;GO:0005975//carbohydrate metabolic process;GO:0008152//metabolic process;GO:0009311//oligosaccharide metabolic process;GO:0005984//disaccharide metabolic process;GO:0044237//cellular metabolic process;GO:0009987//cellular process;GO:0071704//organic substance metabolic process;GO:0044262//cellular carbohydrate metabolic p…
Zm00001d046642		5.03748	9.55815e-60	1.85406e-59	K10691//E3 ubiquitin-protein ligase UBR4 [EC:2.3.2.27];K00679//phospholipid:diacylglycerol acyltransferase [EC:2.3.1.158]+ko01100//Metabolic pathways+ko00561//Glycerolipid metabolism;K14209//solute carrier family 36 (proton-coupled amino acid transporter);K01188//beta-glucosidase [EC:3.2.1.21]+ko01100//Metabolic pathways+ko00500//Starch and sucrose metabolism+ko01110//Biosynthesis of secondary me…	ACN34677.1|4.8e-22|unknown [Zea mays]	GO:0003824//catalytic activity;GO:0016787//hydrolase activity;GO:0016788//hydrolase activity, acting on ester bonds;
Zm00001d047712		4.68548	5.33169e-05	0.000245538	K13098//RNA-binding protein FUS;K19893//glucan endo-1,3-beta-glucosidase 5/6 [EC:3.2.1.39]+ko00500//Starch and sucrose metabolism	NP_001130286.2|3.3e-282|uncharacterized protein LOC100191380 precursor [Zea mays]	GO:0008152//metabolic process;GO:0044238//primary metabolic process;GO:0071704//organic substance metabolic process;GO:0005975//carbohydrate metabolic process;GO:0044425//membrane part;GO:0031226//intrinsic component of plasma membrane;GO:0005623//cell;GO:0044464//cell part;GO:0005886//plasma membrane;GO:0071944//cell periphery;GO:0044459//plasma membrane part;GO:0031224//intrinsic component of m…
Zm00001d048704		2.53489	1.26596e-50	2.65111e-50	K01188//beta-glucosidase [EC:3.2.1.21]+ko01100//Metabolic pathways+ko00500//Starch and sucrose metabolism+ko01110//Biosynthesis of secondary metabolites+ko00460//Cyanoamino acid metabolism+ko00940//Phenylpropanoid biosynthesis;K18757//la-related protein 1;K02925//large subunit ribosomal protein L3e+ko03010//Ribosome;K13126//polyadenylate-binding protein+ko03015//mRNA surveillance pathway+ko03018/…	AQK48634.1|9.8e-204|General transcription factor 2-related zinc finger protein [Zea mays]	GO:0005488//binding;GO:0046983//protein dimerization activity;GO:0005515//protein binding;
Zm00001d049753		2.86094	1.06157e-306	7.25006e-307	K01214//isoamylase [EC:3.2.1.68]+ko01100//Metabolic pathways+ko00500//Starch and sucrose metabolism+ko01110//Biosynthesis of secondary metabolites;K01214//isoamylase [EC:3.2.1.68]+ko01100//Metabolic pathways+ko00500//Starch and sucrose metabolism+ko01110//Biosynthesis of secondary metabolites;K01214//isoamylase [EC:3.2.1.68]+ko01100//Metabolic pathways+ko00500//Starch and sucrose metabolism+ko011…	AQK51279.1|1.2e-173|Sugary1 [Zea mays]	GO:0008152//metabolic process;GO:0005975//carbohydrate metabolic process;GO:0071704//organic substance metabolic process;GO:0044238//primary metabolic process;GO:0016787//hydrolase activity;GO:0016798//hydrolase activity, acting on glycosyl bonds;GO:0004553//hydrolase activity, hydrolyzing O-glycosyl compounds;GO:0003824//catalytic activity;
Zm00001d051418		2.41344	1.93495e-35	4.72169e-35	K00679//phospholipid:diacylglycerol acyltransferase [EC:2.3.1.158]+ko01100//Metabolic pathways+ko00561//Glycerolipid metabolism;K14209//solute carrier family 36 (proton-coupled amino acid transporter);K10691//E3 ubiquitin-protein ligase UBR4 [EC:2.3.2.27];K01188//beta-glucosidase [EC:3.2.1.21]+ko01100//Metabolic pathways+ko00500//Starch and sucrose metabolism+ko01110//Biosynthesis of secondary me…	AQK54193.1|1.2e-235|GDSL esterase/lipase [Zea mays]	GO:0003824//catalytic activity;GO:0016787//hydrolase activity;GO:0016788//hydrolase activity, acting on ester bonds;
Zm00001d051807		2.89726	4.67247e-132	5.76022e-132	K17710//pentatricopeptide repeat domain-containing protein 1;K01176//alpha-amylase [EC:3.2.1.1]+ko01100//Metabolic pathways+ko00500//Starch and sucrose metabolism	XP_008679099.1|0.0e+00|putative pentatricopeptide repeat-containing protein At1g69350, mitochondrial [Zea mays]	GO:1901360//organic cyclic compound metabolic process;GO:0034641//cellular nitrogen compound metabolic process;GO:0016070//RNA metabolic process;GO:0009987//cellular process;GO:0044237//cellular metabolic process;GO:0006807//nitrogen compound metabolic process;GO:0090304//nucleic acid metabolic process;GO:0009451//RNA modification;GO:0008152//metabolic process;GO:0043412//macromolecule modificati…
Zm00001d051837		3.20048	5.27433e-87	8.39735e-87	K00695//sucrose synthase [EC:2.4.1.13]+ko01100//Metabolic pathways+ko00500//Starch and sucrose metabolism;K00695//sucrose synthase [EC:2.4.1.13]+ko01100//Metabolic pathways+ko00500//Starch and sucrose metabolism;K00695//sucrose synthase [EC:2.4.1.13]+ko01100//Metabolic pathways+ko00500//Starch and sucrose metabolism	XP_008679107.1|0.0e+00|sucrose synthase 6 [Zea mays]	GO:0005975//carbohydrate metabolic process;GO:0008152//metabolic process;GO:0071704//organic substance metabolic process;GO:0009987//cellular process;GO:0005985//sucrose metabolic process;GO:0044262//cellular carbohydrate metabolic process;GO:0009311//oligosaccharide metabolic process;GO:0044237//cellular metabolic process;GO:0005984//disaccharide metabolic process;GO:0044238//primary metabolic p…
Zm00001d053733		1.40674	2.24636e-43	5.04333e-43	K19893//glucan endo-1,3-beta-glucosidase 5/6 [EC:3.2.1.39]+ko00500//Starch and sucrose metabolism;K19892//glucan endo-1,3-beta-glucosidase 4 [EC:3.2.1.39]+ko00500//Starch and sucrose metabolism	XP_008679908.1|2.5e-191|glucan endo-1,3-beta-glucosidase, acidic isoform-like [Zea mays]	GO:0071704//organic substance metabolic process;GO:0005975//carbohydrate metabolic process;GO:0008152//metabolic process;GO:0044238//primary metabolic process;GO:0044459//plasma membrane part;GO:0016020//membrane;GO:0031224//intrinsic component of membrane;GO:0046658//anchored component of plasma membrane;GO:0044464//cell part;GO:0005623//cell;GO:0071944//cell periphery;GO:0031225//anchored compo…
Zm00001d054075		2.99712	1.77215e-06	7.57513e-06	K01193//beta-fructofuranosidase [EC:3.2.1.26]+ko01100//Metabolic pathways+ko00052//Galactose metabolism+ko00500//Starch and sucrose metabolism;K21351//sucrose:sucrose fructosyltransferase [EC:2.4.1.99];K21351//sucrose:sucrose fructosyltransferase [EC:2.4.1.99]	AQK61189.1|0.0e+00|Acid beta-fructofuranosidase 3 vacuolar [Zea mays]	GO:0008152//metabolic process;GO:0071704//organic substance metabolic process;GO:0044238//primary metabolic process;GO:0005975//carbohydrate metabolic process;GO:0016021//integral component of membrane;GO:0044425//membrane part;GO:0016020//membrane;GO:0031224//intrinsic component of membrane;GO:0090599//alpha-glucosidase activity;GO:0004575//sucrose alpha-glucosidase activity;GO:0016798//hydrolas…

## Sheet: Sheet4
Gene ID	Gene name	log2(CK_PGA_D/CK_D)	Qvalue(CK_D-vs-CK_PGA_D)	Pvalue(CK_D-vs-CK_PGA_D)	Kegg Orthology	Nr	GO
Zm00001d005609		-4.47914	0	0	K14497//protein phosphatase 2C [EC:3.1.3.16]+ko04016//MAPK signaling pathway - plant+ko04075//Plant hormone signal transduction	NP_001306680.1|2.8e-198|probable protein phosphatase 2C 68 [Zea mays]	GO:0005737//cytoplasm;GO:0044424//intracellular part;GO:0044464//cell part;GO:0044444//cytoplasmic part;GO:0005623//cell;GO:0043226//organelle;GO:0005829//cytosol;GO:0043229//intracellular organelle;GO:0043231//intracellular membrane-bounded organelle;GO:0043227//membrane-bounded organelle;GO:0005634//nucleus;GO:0005622//intracellular;GO:0004724//magnesium-dependent protein serine/threonine phosp…
Zm00001d009626		-4.87015	0	0	K14497//protein phosphatase 2C [EC:3.1.3.16]+ko04016//MAPK signaling pathway - plant+ko04075//Plant hormone signal transduction	NP_001167952.1|1.5e-210|putative protein phosphatase 2C family protein [Zea mays]	GO:0050793//regulation of developmental process;GO:0050789//regulation of biological process;GO:1901419//regulation of response to alcohol;GO:0048580//regulation of post-embryonic development;GO:0048583//regulation of response to stimulus;GO:0009968//negative regulation of signal transduction;GO:1905958//negative regulation of cellular response to alcohol;GO:0048523//negative regulation of cellul…
Zm00001d011131		-1.17745	7.60344e-234	6.37538e-234	K14497//protein phosphatase 2C [EC:3.1.3.16]+ko04016//MAPK signaling pathway - plant+ko04075//Plant hormone signal transduction	XP_008656568.1|5.8e-146|probable protein phosphatase 2C 50 [Zea mays]	GO:0003824//catalytic activity;GO:0004722//protein serine/threonine phosphatase activity;GO:0042578//phosphoric ester hydrolase activity;GO:0046872//metal ion binding;GO:0016791//phosphatase activity;GO:0016787//hydrolase activity;GO:0043169//cation binding;GO:0004721//phosphoprotein phosphatase activity;GO:0016788//hydrolase activity, acting on ester bonds;GO:0043167//ion binding;GO:0140096//cat…
Zm00001d011495		-2.35594	7.75845e-207	7.16015e-207	K14497//protein phosphatase 2C [EC:3.1.3.16]+ko04016//MAPK signaling pathway - plant+ko04075//Plant hormone signal transduction;K14497//protein phosphatase 2C [EC:3.1.3.16]+ko04016//MAPK signaling pathway - plant+ko04075//Plant hormone signal transduction;K14497//protein phosphatase 2C [EC:3.1.3.16]+ko04016//MAPK signaling pathway - plant+ko04075//Plant hormone signal transduction	AQK97059.1|6.6e-65|Protein phosphatase 2C 37 [Zea mays]	GO:0043226//organelle;GO:0044444//cytoplasmic part;GO:0005634//nucleus;GO:0005623//cell;GO:0044464//cell part;GO:0005622//intracellular;GO:0043227//membrane-bounded organelle;GO:0044424//intracellular part;GO:0005829//cytosol;GO:0043231//intracellular membrane-bounded organelle;GO:0043229//intracellular organelle;GO:0005737//cytoplasm;GO:0016791//phosphatase activity;GO:0004724//magnesium-depende…
Zm00001d012263		2.09674	0	0	K14498//serine/threonine-protein kinase SRK2 [EC:2.7.11.1]+ko04016//MAPK signaling pathway - plant+ko04075//Plant hormone signal transduction;K14498//serine/threonine-protein kinase SRK2 [EC:2.7.11.1]+ko04016//MAPK signaling pathway - plant+ko04075//Plant hormone signal transduction;K14498//serine/threonine-protein kinase SRK2 [EC:2.7.11.1]+ko04016//MAPK signaling pathway - plant+ko04075//Plant h…	XP_008657021.1|1.5e-207|serine/threonine-protein kinase SAPK4 [Zea mays]	GO:0043412//macromolecule modification;GO:0006468//protein phosphorylation;GO:0007165//signal transduction;GO:0006807//nitrogen compound metabolic process;GO:0050789//regulation of biological process;GO:0019538//protein metabolic process;GO:0050794//regulation of cellular process;GO:0044260//cellular macromolecule metabolic process;GO:0050896//response to stimulus;GO:0065007//biological regulatio…
Zm00001d012401		-1.41815	0	0	K14497//protein phosphatase 2C [EC:3.1.3.16]+ko04016//MAPK signaling pathway - plant+ko04075//Plant hormone signal transduction;K14497//protein phosphatase 2C [EC:3.1.3.16]+ko04016//MAPK signaling pathway - plant+ko04075//Plant hormone signal transduction	NP_001352331.1|9.7e-235|probable protein phosphatase 2C 9 [Zea mays]	GO:0016021//integral component of membrane;GO:0005634//nucleus;GO:0043226//organelle;GO:0043227//membrane-bounded organelle;GO:0044444//cytoplasmic part;GO:0005623//cell;GO:0043231//intracellular membrane-bounded organelle;GO:0031224//intrinsic component of membrane;GO:0005622//intracellular;GO:0044464//cell part;GO:0044425//membrane part;GO:0016020//membrane;GO:0043229//intracellular organelle;G…
Zm00001d016105		1.69414	2.16959e-140	2.58038e-140	K14496//abscisic acid receptor PYR/PYL family+ko04016//MAPK signaling pathway - plant+ko04075//Plant hormone signal transduction;K14496//abscisic acid receptor PYR/PYL family+ko04016//MAPK signaling pathway - plant+ko04075//Plant hormone signal transduction	NP_001336882.1|9.1e-120|uncharacterized LOC100274679 [Zea mays]	GO:0031323//regulation of cellular metabolic process;GO:0032501//multicellular organismal process;GO:0035308//negative regulation of protein dephosphorylation;GO:0009719//response to endogenous stimulus;GO:0080163//regulation of protein serine/threonine phosphatase activity;GO:0032870//cellular response to hormone stimulus;GO:0050789//regulation of biological process;GO:0051716//cellular response…
Zm00001d018571		2.23636	3.02449e-269	2.29318e-269	K14432//ABA responsive element binding factor+ko04075//Plant hormone signal transduction;K14432//ABA responsive element binding factor+ko04075//Plant hormone signal transduction;K14432//ABA responsive element binding factor+ko04075//Plant hormone signal transduction	NP_001147710.1|2.0e-88|uncharacterized protein LOC100281320 [Zea mays]	GO:0003700//DNA-binding transcription factor activity;GO:0140110//transcription regulator activity;
Zm00001d020100		-4.79756	0	0	K14497//protein phosphatase 2C [EC:3.1.3.16]+ko04016//MAPK signaling pathway - plant+ko04075//Plant hormone signal transduction	NP_001146047.2|3.2e-202|uncharacterized protein LOC100279578 [Zea mays]	GO:0043229//intracellular organelle;GO:0044464//cell part;GO:0005623//cell;GO:0043231//intracellular membrane-bounded organelle;GO:0005622//intracellular;GO:0043227//membrane-bounded organelle;GO:0005829//cytosol;GO:0005634//nucleus;GO:0005737//cytoplasm;GO:0043226//organelle;GO:0044444//cytoplasmic part;GO:0044424//intracellular part;GO:0016791//phosphatase activity;GO:0003824//catalytic activit…
Zm00001d020711		2.14506	1.06829e-165	1.14253e-165	K14432//ABA responsive element binding factor+ko04075//Plant hormone signal transduction;K14432//ABA responsive element binding factor+ko04075//Plant hormone signal transduction	ONM55454.1|8.8e-169|ABSCISIC ACID-INSENSITIVE 5-like protein 5 [Zea mays]	GO:0043226//organelle;GO:0043231//intracellular membrane-bounded organelle;GO:0044424//intracellular part;GO:0043229//intracellular organelle;GO:0005622//intracellular;GO:0005623//cell;GO:0044464//cell part;GO:0005634//nucleus;GO:0043227//membrane-bounded organelle;GO:0140110//transcription regulator activity;GO:0003700//DNA-binding transcription factor activity;
Zm00001d025055		-1.84186	0	0	K14497//protein phosphatase 2C [EC:3.1.3.16]+ko04016//MAPK signaling pathway - plant+ko04075//Plant hormone signal transduction	NP_001306701.1|4.4e-268|probable protein phosphatase 2C 37 [Zea mays]	GO:0005622//intracellular;GO:0005737//cytoplasm;GO:0043229//intracellular organelle;GO:0043231//intracellular membrane-bounded organelle;GO:0005623//cell;GO:0005829//cytosol;GO:0043226//organelle;GO:0044464//cell part;GO:0044424//intracellular part;GO:0005634//nucleus;GO:0044444//cytoplasmic part;GO:0043227//membrane-bounded organelle;GO:0004721//phosphoprotein phosphatase activity;GO:0004722//pr…
Zm00001d026690		2.97208	0	0	K14498//serine/threonine-protein kinase SRK2 [EC:2.7.11.1]+ko04016//MAPK signaling pathway - plant+ko04075//Plant hormone signal transduction;K14498//serine/threonine-protein kinase SRK2 [EC:2.7.11.1]+ko04016//MAPK signaling pathway - plant+ko04075//Plant hormone signal transduction	NP_001132381.1|2.7e-167|uncharacterized LOC100193827 [Zea mays]	GO:0006793//phosphorus metabolic process;GO:0065007//biological regulation;GO:0044267//cellular protein metabolic process;GO:0006464//cellular protein modification process;GO:0044238//primary metabolic process;GO:0035556//intracellular signal transduction;GO:0044237//cellular metabolic process;GO:0050794//regulation of cellular process;GO:0044260//cellular macromolecule metabolic process;GO:00717…
Zm00001d028574		-3.89417	0	0	K14497//protein phosphatase 2C [EC:3.1.3.16]+ko04016//MAPK signaling pathway - plant+ko04075//Plant hormone signal transduction	NP_001266874.2|1.8e-225|2C-type protein phosphatase protein [Zea mays]	GO:0071215//cellular response to abscisic acid stimulus;GO:0009755//hormone-mediated signaling pathway;GO:0097305//response to alcohol;GO:0071229//cellular response to acid chemical;GO:0010033//response to organic substance;GO:0097306//cellular response to alcohol;GO:0071495//cellular response to endogenous stimulus;GO:0051716//cellular response to stimulus;GO:0050789//regulation of biological pr…
Zm00001d030995		5.78535	1.13496e-145	1.31351e-145	K04450//cyclic AMP-dependent transcription factor ATF-2;K14432//ABA responsive element binding factor+ko04075//Plant hormone signal transduction;K04450//cyclic AMP-dependent transcription factor ATF-2;K14432//ABA responsive element binding factor+ko04075//Plant hormone signal transduction;K04450//cyclic AMP-dependent transcription factor ATF-2;K14432//ABA responsive element binding factor+ko04075…	ONM01879.1|1.1e-46|Basic leucine zipper 25 [Zea mays]	GO:0003700//DNA-binding transcription factor activity;GO:0140110//transcription regulator activity;
Zm00001d038846		-1.54125	0	0	K14497//protein phosphatase 2C [EC:3.1.3.16]+ko04016//MAPK signaling pathway - plant+ko04075//Plant hormone signal transduction	NP_001348373.1|2.3e-211|uncharacterized protein LOC100381549 [Zea mays]	GO:0005634//nucleus;GO:0043227//membrane-bounded organelle;GO:0005623//cell;GO:0044424//intracellular part;GO:0043231//intracellular membrane-bounded organelle;GO:0043229//intracellular organelle;GO:0044444//cytoplasmic part;GO:0005622//intracellular;GO:0043226//organelle;GO:0005737//cytoplasm;GO:0005829//cytosol;GO:0044464//cell part;GO:0004724//magnesium-dependent protein serine/threonine phosp…
Zm00001d044015		-2.3897	1.49882e-126	1.90877e-126	K14497//protein phosphatase 2C [EC:3.1.3.16]+ko04016//MAPK signaling pathway - plant+ko04075//Plant hormone signal transduction	XP_008675264.1|3.1e-233|probable protein phosphatase 2C 8 [Zea mays]	GO:0043231//intracellular membrane-bounded organelle;GO:0043226//organelle;GO:0005829//cytosol;GO:0005622//intracellular;GO:0044464//cell part;GO:0005623//cell;GO:0005634//nucleus;GO:0044424//intracellular part;GO:0043229//intracellular organelle;GO:0044444//cytoplasmic part;GO:0005737//cytoplasm;GO:0043227//membrane-bounded organelle;GO:0042578//phosphoric ester hydrolase activity;GO:0016787//hy…
Zm00001d047445		5.6535	4.19072e-08	1.6723e-07	K14498//serine/threonine-protein kinase SRK2 [EC:2.7.11.1]+ko04016//MAPK signaling pathway - plant+ko04075//Plant hormone signal transduction	AQL06456.1|7.0e-120|hypothetical protein ZEAMMB73_Zm00001d047445 [Zea mays]	GO:0016301//kinase activity;GO:1901363//heterocyclic compound binding;GO:0036094//small molecule binding;GO:0032559//adenyl ribonucleotide binding;GO:1901265//nucleoside phosphate binding;GO:0000166//nucleotide binding;GO:0140096//catalytic activity, acting on a protein;GO:0008144//drug binding;GO:0016773//phosphotransferase activity, alcohol group as acceptor;GO:0032553//ribonucleotide binding;G…
Zm00001d053324		5.44447	2.8468e-07	1.17514e-06	K02991//small subunit ribosomal protein S6e+ko03010//Ribosome;K14498//serine/threonine-protein kinase SRK2 [EC:2.7.11.1]+ko04016//MAPK signaling pathway - plant+ko04075//Plant hormone signal transduction	AQK59274.1|2.8e-30|40S ribosomal protein S6-1 [Zea mays]	GO:0043604//amide biosynthetic process;GO:0044271//cellular nitrogen compound biosynthetic process;GO:1901576//organic substance biosynthetic process;GO:0019538//protein metabolic process;GO:0006518//peptide metabolic process;GO:0034645//cellular macromolecule biosynthetic process;GO:0043170//macromolecule metabolic process;GO:0009987//cellular process;GO:0043603//cellular amide metabolic process…
Zm00001d053396		2.04305	1.34953e-282	9.86492e-283	K14496//abscisic acid receptor PYR/PYL family+ko04016//MAPK signaling pathway - plant+ko04075//Plant hormone signal transduction	XP_008676769.1|2.0e-122|pyrabactin resistance-like protein isoform X1 [Zea mays]	GO:0042221//response to chemical;GO:0051336//regulation of hydrolase activity;GO:0043666//regulation of phosphoprotein phosphatase activity;GO:0019222//regulation of metabolic process;GO:0006950//response to stress;GO:0097306//cellular response to alcohol;GO:0051716//cellular response to stimulus;GO:0001101//response to acid chemical;GO:0032870//cellular response to hormone stimulus;GO:0065009//r…
Zm00001d047705
